# Supplementary material for: Repeated turnovers keep sex chromosomes young in willows
Source: Genome Biol. 2022 Sep 23;23:200. doi: 10.1186/s13059-022-02769-w (PMC9502649; doi:10.1186/s13059-022-02769-w)
Supplement: Supplementary file 2 — Additional file 2:Table S1-S13. Supplementary Tables. [file 13059_2022_2769_MOESM2_ESM.xlsx]

## Sheet: Table S1
Table S1. Sequencing and assembly statistics of the S. chaenomeloides and S. arbutifolia genomes
Species	S. chaenomeloides		S. arbutifolia
Gender	Female	Male	Female	Male
Sequencing Technology	Illumina/PacBio/Hi-C	Illumina/Nanopore	Illumina/Nanopore/Hi-C	Illumina/Nanopore
Data bases (G)	98.7/14.9/38.2	49.2/57.9	18.8/54.8/39.6	28.9/27.9
Total base (bp) of assembly	399479679	335143886	324883116	297955174
No. Scaffolds	39558	34	341	213
Average scafflod length (bp)	10099	9857173	952736	1398851
Longest scaffold (bp)	38458831	37275661	31241558	31578176
Scaffold N50 (bp)	16874237	17154877	15423970	14605934
Scaffold N90 (bp)	56551	13271223	12253058	11997739
No. contigs	45787	119	752	707
Average contig length (bp)	8675	2816264	431971	421365
Longest contig (bp)	1541822	21153879	9532829	13275417
Contig N50 (bp)	149783	6783948	2751606	2654245
Contig N90 (bp)	16562	1464528	120782	425694
% sequences on chromosomes	90.59	98.61	93.22	98.65
GC (%)	33.1	33.1	34.02	33.72
N in genome (bp)	2290383	8500	41100	49800

## Sheet: Table S2
Table S2. Quality assessment of S. chaenomeloides and S. arbutifolia genome assemblies and annotation
Species	Female S. chaenomeloides		Male S. chaenomeloides				Female S. arbutifolia				Male S. arbutifolia
Type	assembly		assembly		annotation		assembly		annotation		assembly
BUSCO benchmark	Number	Percentage (%)	Number	Percentage (%)	Number	Percentage (%)	Number	Percentage (%)	Number	Percentage (%)	Number	Percentage (%)
Complete BUSCOs	1345	97.82	1344	97.75	1314	95.5	1339	97.4	1297	94.3	1275	92.7
Complete and single-copy BUSCOs	1200	87.3	1191	86.62	1179	85.7	1181	85.9	1152	83.8	1128	82
Complete and duplicated BUSCOs	145	10.5	153	11.13	135	9.82	158	11.5	145	10.5	147	10.7
Fragmented BUSCOs	6	0.44	6	0.44	23	1.67	12	0.9	43	3.1	11	0.8
Missing BUSCOs	24	1.75	25	1.82	38	2.76	24	1.7	35	2.6	89	6.5
Total BUSCO groups searched	1375	100	1375	100	1375	100	1375	100	1375	100	1375	100
QV (from Merqury)	26.5259		35.2318		-	-	25.9559		-	-	32.3253
Error rate (from Merqury)	0.0022254		0.000299791		-	-	0.00253754		-	-	0.000585426

## Sheet: Table S3
Table S3. Gene annotation statistics of the male S. chaenomeloides and female S. arbutifolia genome
Species		Male S. chaenomeloides				Female S. arbutifolia
Type		Exons	Introns	CDS	Genes	Exons	Introns	CDS	Genes
Number		169934	142339	164380	27595	177714	148105	172459	29609
Longest(in bp)		8964	324419	8964	325990	14968	168819	14968	180704
Mean length		292	542	290	4703	265	457	264	3935
% genome covered by		0.148	0.2301	0.1421	0.3872	0.1452	0.2085	0.1403	0.3586
GC% in CDS		-	-	0.4375	-	-	-	0.4427	-

## Sheet: Table S4
Table S4. Genome resequencing statistics of S. chaenomeloides and S. arbutifolia.
Species	Sample ID	Gender	Reads Bases (bp)	depth	Map Ratio
					Female genome as reference (%)	Male genome as reference (%)
S. chaenomeloides	CF1	Female	11471061300	27.9378	98.72	96.81
S. chaenomeloides	CF2	Female	11461640100	27.9149	98.63	96.29
S. chaenomeloides	CF3	Female	11782821000	28.6971	98.47	97.22
S. chaenomeloides	CF4	Female	10770818400	26.2324	99.22	96.89
S. chaenomeloides	CF5	Female	10364527200	25.2428	98.97	95.98
S. chaenomeloides	CF6	Female	10406353500	25.3447	98.94	97.39
S. chaenomeloides	CF7	Female	11077232100	26.9786	98.3	96.84
S. chaenomeloides	CF8	Female	9067740000	22.0845	96.11	93.99
S. chaenomeloides	CF9	Female	11213387100	27.3102	98.95	97.65
S. chaenomeloides	CF10	Female	10729571700	26.1319	99.25	97.69
S. chaenomeloides	CF11	Female	10006256400	24.3703	99.38	97.77
S. chaenomeloides	CF12	Female	12939898800	31.5152	99.3	97.3
S. chaenomeloides	CF13	Female	11017048500	26.8321	99.38	97.49
S. chaenomeloides	CF14	Female	11020648800	26.8408	99.45	97.63
S. chaenomeloides	CF15	Female	11221929300	27.331	98.68	97.24
S. chaenomeloides	CF16	Female	11585004600	28.2153	98.95	96.51
S. chaenomeloides	CF17	Female	11603934900	28.2614	98.68	96.45
S. chaenomeloides	CF18	Female	10613790600	25.8499	98.64	97.13
S. chaenomeloides	CF19	Female	11088425100	27.0059	98.08	96.36
S. chaenomeloides	CF20	Female	9539623800	23.2338	99.18	97.62
S. chaenomeloides	CF21	Female	12338202000	30.0497	98.38	96.53
S. chaenomeloides	CF22	Female	11658674700	28.3947	98.85	97.53
S. chaenomeloides	CF23	Female	11834744400	28.8236	98.65	97.2
S. chaenomeloides	CF24	Female	11899088400	28.9803	98.74	97.18
S. chaenomeloides	CF25	Female	12253545000	29.8435	98.8	97.57
S. chaenomeloides	CF26	Female	12695830800	30.9207	98.78	97.25
S. chaenomeloides	CF27	Female	13365229800	32.5511	98.73	96.86
S. chaenomeloides	CF28	Female	12685809300	30.8963	98.79	96.91
S. chaenomeloides	CF29	Female	10881168300	26.5011	98.66	97.17
S. chaenomeloides	CF30	Female	10665874500	25.9768	98.56	96.81
S. chaenomeloides	CM1	Male	12786899100	38.1535	99.13	97.64
S. chaenomeloides	CM2	Male	12547772700	37.44	98.95	98.23
S. chaenomeloides	CM3	Male	11438011500	34.1287	99.01	97.31
S. chaenomeloides	CM4	Male	13045435200	38.9249	99.36	98.17
S. chaenomeloides	CM5	Male	11603375100	34.6221	99.29	98.09
S. chaenomeloides	CM6	Male	11462801700	34.2026	97.32	96.15
S. chaenomeloides	CM7	Male	13624987800	40.6541	99.25	98.09
S. chaenomeloides	CM8	Male	13016824200	38.8395	99.27	98.55
S. chaenomeloides	CM9	Male	12782986500	38.1418	99.23	97.96
S. chaenomeloides	CM10	Male	12973838400	38.7112	99.4	97.64
S. chaenomeloides	CM11	Male	11865880800	35.4053	99.31	98.42
S. chaenomeloides	CM12	Male	10706688900	31.9465	99.33	98.28
S. chaenomeloides	CM13	Male	12840387000	38.3131	99.36	98.33
S. chaenomeloides	CM14	Male	10199202900	30.4323	99.34	97.96
S. chaenomeloides	CM15	Male	12692692800	37.8724	96.89	95.72
S. chaenomeloides	CM16	Male	12258483900	36.5768	99.3	97.71
S. chaenomeloides	CM17	Male	12795856800	38.1802	99.28	97.9
S. chaenomeloides	CM18	Male	14072078400	41.9882	99.37	97.53
S. chaenomeloides	CM19	Male	11562521700	34.5002	99.18	97.87
S. chaenomeloides	CM20	Male	12311245200	36.7342	99.24	97.35
S. chaenomeloides	CM21	Male	11796211500	35.1975	99.4	97.9
S. chaenomeloides	CM22	Male	11184381300	33.3719	99.34	97.9
S. chaenomeloides	CM23	Male	11937677700	35.6196	99.25	98.28
S. chaenomeloides	CM24	Male	12274215000	36.6237	99.26	97.73
S. chaenomeloides	CM25	Male	10236148800	30.5425	99.38	97.96
S. chaenomeloides	CM26	Male	11425737600	34.092	99.34	97.7
S. chaenomeloides	CM27	Male	10772697000	32.1435	99.44	97.82
S. chaenomeloides	CM28	Male	10877035500	32.4548	98.74	97.6
S. chaenomeloides	CM29	Male	10330674000	30.8246	98.8	97.22
S. chaenomeloides	CM30	Male	12173478600	36.3231	99.23	96.91
S. arbutifolia	AF1	Female	12124659300	37.3201	98.41	96.69
S. arbutifolia	AF2	Female	11429515500	35.1804	98.08	96.22
S. arbutifolia	AF3	Female	11635428600	35.8142	98.39	96.39
S. arbutifolia	AF4	Female	10311500100	31.7391	98.29	95.83
S. arbutifolia	AF5	Female	12682466400	39.037	98.27	95.31
S. arbutifolia	AF6	Female	13450607700	41.4014	98.5	96.13
S. arbutifolia	AF7	Female	12944563800	39.8438	98.74	95.53
S. arbutifolia	AF8	Female	13791110700	42.4495	97.8	95.7
S. arbutifolia	AF9	Female	12938764200	39.8259	98.17	96.69
S. arbutifolia	AF10	Female	11541177600	35.5241	98.68	96.72
S. arbutifolia	AF11	Female	15160812000	46.6654	98.37	96.15
S. arbutifolia	AF12	Female	15291557400	47.0679	99.05	96.93
S. arbutifolia	AF13	Female	13555827900	41.7252	98.97	96.99
S. arbutifolia	AF14	Female	9217938000	28.3731	99.07	97.06
S. arbutifolia	AF15	Female	13116332700	40.3725	98.95	97.06
S. arbutifolia	AF16	Female	10786855500	33.2023	98.01	95.65
S. arbutifolia	AF17	Female	11439031200	35.2097	98.14	95.84
S. arbutifolia	AF18	Female	12113874000	37.2869	98.04	95.81
S. arbutifolia	AF19	Female	13121626500	40.3888	97.13	95.38
S. arbutifolia	AF20	Female	12448231200	38.316	97.81	95.57
S. arbutifolia	AF21	Female	13248493500	40.7793	99.13	97.06
S. arbutifolia	AF22	Female	12101832600	37.2498	98.16	95.9
S. arbutifolia	AF23	Female	10652331300	32.7882	98.73	96.19
S. arbutifolia	AF24	Female	11940387000	36.7529	99.02	97
S. arbutifolia	AF25	Female	11375666700	35.0146	99	97
S. arbutifolia	AF26	Female	10235767800	31.506	98.47	96.36
S. arbutifolia	AF27	Female	10593908400	32.6084	98.3	96.24
S. arbutifolia	AF28	Female	10637175300	32.7415	99.19	96.88
S. arbutifolia	AF29	Female	12216252900	37.602	99.12	96.03
S. arbutifolia	AF30	Female	11107328100	34.1887	99.11	96.8
S. arbutifolia	AM1	Male	11091834300	37.2265	99.17	96.72
S. arbutifolia	AM2	Male	10564118700	35.4554	99.06	96.55
S. arbutifolia	AM3	Male	12494921100	41.9356	99.08	96.54
S. arbutifolia	AM4	Male	11675080500	39.184	99	96.32
S. arbutifolia	AM5	Male	11198761200	37.5854	99.18	96.52
S. arbutifolia	AM8	Male	12077314800	40.534	99.11	96.4
S. arbutifolia	AM9	Male	10967741100	36.81	98.99	96.03
S. arbutifolia	AM10	Male	12885193200	43.2454	96.99	94.53
S. arbutifolia	AM11-2	Male	10596942000	35.5656	97.82	94.99
S. arbutifolia	AM12	Male	12016245000	40.329	99.2	95.97
S. arbutifolia	AM13	Male	11454486300	38.4437	98.93	96.59
S. arbutifolia	AM14	Male	13177394400	44.2261	99.13	96.71
S. arbutifolia	AM15	Male	11098510500	37.2489	98.29	95.46
S. arbutifolia	AM16	Male	12571345800	42.1921	98.93	96.04
S. arbutifolia	AM17	Male	12721791300	42.697	97.79	95.17
S. arbutifolia	AM18	Male	11527931700	38.6902	98.22	95.58
S. arbutifolia	AM19	Male	10472212200	35.1469	99.14	96.37
S. arbutifolia	AM20	Male	10368231600	34.798	98.41	95.62
S. arbutifolia	AM21	Male	10155276300	34.0832	99.15	96.3
S. arbutifolia	AM22	Male	11793960600	39.583	99.04	96.69
S. arbutifolia	AM23	Male	10817723700	36.3065	98.73	96.24
S. arbutifolia	AM25	Male	11844189900	39.7516	99.26	96.45
S. arbutifolia	AM27	Male	13646333700	45.8	98.71	96.01
S. arbutifolia	AM28	Male	12875015400	43.2112	99.18	96.47
S. arbutifolia	AM29	Male	13142207400	44.108	98.92	96.1
S. arbutifolia	AM30	Male	12567513300	42.1792	97.62	95.6

## Sheet: Table S5
Table S5. Results of the GWAS for female assembly of S. chaenomeloides after Bonferroni correction (α < 0.05).
Chr_id	Chr_pos (bp)	Snp (A/B)	Pvalue	BONF	Female				Male						Scaffold ID	Position		SNPs	Female Genotypes			Male Genotypes
					HomozygousA	HomozygousB	Heterozygous	Null	HomozygousA	HomozygousB	Heterozygous	Null				Start	End		Homozygous	Heterozygous	Null	Homozygous	Heterozygous	Null
chr5	10529430	T/C	2.241e-09	0.02833	2	3	0	25	27	0	0	3			chr5	10529430	10529440	2	16.67% (10)	0.00% (0)	83.33% (50)	90.00% (54)	0.00% (0)	10.00% (6)
chr5	10529440	C/T	2.241e-09	0.02833	2	3	0	25	27	0	0	3			chr1	5296171	5296749	4	31.67% (38)	5.00% (6)	63.33% (76)	75.00% (90)	12.50% (15)	12.50% (15)
chr1	5296171	C/T	1.387e-09	0.01753	9	0	1	20	2	19	5	4			chr10	3248008	3248008	1	96.67% (29)	3.33% (1)	0.00% (0)	0.00% (0)	100.00% (30)	0.00% (0)
chr1	5296176	G/T	1.855e-10	0.002345	10	0	1	19	2	20	5	3			chr10	4283389	4283389	1	83.33% (25)	6.67% (2)	10.00% (3)	13.33% (4)	76.67% (23)	10.00% (3)
chr1	5296194	C/T	1.156e-10	0.001461	11	0	1	18	2	19	5	4			chr3	15828667	15828667	1	93.33% (28)	3.33% (1)	3.33% (1)	6.67% (2)	90.00% (27)	3.33% (1)
chr1	5296749	A/G	1.026e-09	0.01296	3	5	3	19	26	0	0	4			chr19	8313851	8313867	2	96.67% (58)	3.33% (2)	0.00% (0)	0.00% (0)	100.00% (60)	0.00% (0)
chr10	3248008	C/T	1.466e-09	0.01853	29	0	1	0	0	0	30	0			chr17	11669343	11669345	2	96.67% (58)	3.33% (2)	0.00% (0)	3.33% (2)	96.67% (58)	0.00% (0)
chr10	4283389	T/C	1.379e-09	0.01743	25	0	2	3	0	4	23	3			*chr7	6393131	8726853	92	78.22% (2,159)	7.83% (216)	13.95% (385)	19.28% (532)	77.83% (2,148)	2.90% (80)
chr3	15828667	T/C	2.9e-09	0.03666	28	0	1	1	1	1	27	1			chr7	16461968	16462008	2	81.67% (49)	6.67% (4)	11.67% (7)	20.00% (12)	75.00% (45)	5.00% (3)
chr19	8313851	A/G	1.466e-09	0.01853	29	0	1	0	0	0	30	0			chr12	8280713	8280713	1	93.33% (28)	3.33% (1)	3.33% (1)	0.00% (0)	100.00% (30)	0.00% (0)
chr19	8313867	A/C	1.466e-09	0.01853	29	0	1	0	0	0	30	0			Contig15513	327	370	2	85.00% (51)	10.00% (6)	5.00% (3)	15.00% (9)	80.00% (48)	5.00% (3)
chr17	11669343	A/G	3.571e-09	0.04514	29	0	1	0	1	0	29	0			Contig128538	996	1187	3	50.00% (45)	0.00% (0)	50.00% (45)	32.22% (29)	34.44% (31)	33.33% (30)
chr17	11669345	C/T	3.571e-09	0.04514	29	0	1	0	1	0	29	0			Total	--	--	113	76.05% (2,578)	7.11% (241)	16.84% (571)	21.65% (734)	74.19% (2,515)	4.16% (141)
chr7	6393131	A/C	5.507e-10	0.006961	19	0	3	8	0	10	16	4							100.00% (3,390)			100.00% (3,390)
chr7	6393437	T/C	3.895e-11	0.0004923	19	0	3	8	0	13	16	1
chr7	6393440	A/G	3.895e-11	0.0004923	19	0	3	8	0	13	16	1			Number of significantly associated SNPs and percentage of genotypes in different intervals. SNPs that occurred within 1 Mb on the same chromosome were merged into the same interval. The number of observed genotypes is shown in parentheses. *The interval that may belong to SDR.
chr7	6393609	G/T	1.627e-11	0.0002056	20	0	3	7	0	13	16	1
chr7	6811437	A/G	3.599e-09	0.04549	0	24	6	0	7	0	23	0
chr7	6887092	T/A	1.877e-09	0.02372	23	0	3	4	0	6	24	0
chr7	6887133	G/A	1.877e-09	0.02372	23	0	3	4	0	6	24	0
chr7	6887796	G/T	9.471e-10	0.01197	24	0	3	3	0	6	24	0
chr7	6893522	C/T	1.664e-09	0.02103	26	0	3	1	0	4	26	0
chr7	6893537	C/T	9.098e-11	0.00115	26	0	3	1	0	7	23	0
chr7	6893570	C/A	1.819e-10	0.002298	25	0	3	2	1	8	21	0
chr7	6893734	G/A	4.777e-10	0.006038	25	0	3	2	0	6	23	1
chr7	6893749	C/G	1.262e-09	0.01595	25	0	3	2	0	5	24	1
chr7	6893760	G/A	1.819e-10	0.002298	25	0	3	2	0	7	23	0
chr7	6893762	G/T	9.098e-11	0.00115	26	0	3	1	0	7	23	0
chr7	6893807	T/C	1.699e-10	0.002148	25	0	3	2	0	7	21	2
chr7	6894307	A/T	9.176e-10	0.0116	19	0	3	8	0	10	20	0
chr7	6894335	T/G	9.176e-10	0.0116	19	0	3	8	0	10	20	0
chr7	6894349	A/T	2.08e-09	0.02629	18	0	3	9	0	10	20	0
chr7	6894400	C/T	4.469e-10	0.005649	21	0	3	6	0	9	20	1
chr7	6894403	A/T	1.848e-10	0.002336	21	0	3	6	0	10	20	0
chr7	6894425	T/G	4.469e-10	0.005649	21	0	3	6	0	9	20	1
chr7	6894511	A/G	4.469e-10	0.005649	21	0	3	6	0	9	20	1
chr7	6894548	A/T	2.322e-09	0.02935	20	0	3	7	0	8	20	2
chr7	6894550	T/A	2.322e-09	0.02935	20	0	3	7	0	8	20	2
chr7	6894557	G/T	2.322e-09	0.02935	20	0	3	7	0	8	20	2
chr7	6894741	C/T	2.311e-09	0.02921	19	0	3	8	0	9	21	0
chr7	6894782	A/T	2.311e-09	0.02921	19	0	3	8	0	9	21	0
chr7	6894820	A/T	1.055e-09	0.01334	20	0	3	7	0	9	21	0
chr7	6894973	T/C	2.744e-09	0.03468	21	0	3	6	0	7	20	3
chr7	6895088	T/A	2.507e-09	0.03168	24	0	3	3	0	5	21	4
chr7	6902020	G/A	2.118e-09	0.02677	19	0	3	8	0	9	20	1
chr7	6902030	T/C	2.118e-09	0.02677	19	0	3	8	0	9	20	1
chr7	6902070	A/G	9.681e-10	0.01224	20	0	3	7	0	9	20	1
chr7	6902089	A/T	1.848e-10	0.002336	21	0	3	6	0	10	20	0
chr7	6902098	C/T	9.176e-10	0.0116	19	0	3	8	0	10	20	0
chr7	6902186	G/A	9.681e-10	0.01224	20	0	3	7	0	9	20	1
chr7	6902216	G/A	2.322e-09	0.02935	20	0	3	7	0	8	20	2
chr7	6902286	G/A	4.469e-10	0.005649	21	0	3	6	0	9	20	1
chr7	6902313	G/A	2.118e-09	0.02677	19	0	3	8	0	9	20	1
chr7	6902353	A/G	9.176e-10	0.0116	19	0	3	8	0	10	20	0
chr7	6902373	G/A	2.322e-09	0.02935	20	0	3	7	0	8	20	2
chr7	6902375	A/T	2.322e-09	0.02935	20	0	3	7	0	8	20	2
chr7	6902447	A/G	1.848e-10	0.002336	21	0	3	6	0	10	20	0
chr7	6902462	A/T	4.096e-10	0.005177	20	0	3	7	0	10	20	0
chr7	6902480	C/T	1.848e-10	0.002336	21	0	3	6	0	10	20	0
chr7	6902619	A/G	1.055e-09	0.01334	20	0	3	7	0	9	21	0
chr7	6902679	A/G	2.484e-09	0.0314	20	0	3	7	1	9	19	1
chr7	6902727	C/A	4.469e-10	0.005649	21	0	3	6	0	9	20	1
chr7	6902735	A/C	2.484e-09	0.0314	20	0	3	7	0	8	21	1
chr7	6902788	G/A	2.484e-09	0.0314	20	0	3	7	0	8	21	1
chr7	6932558	T/G	2.118e-09	0.02677	19	0	3	8	0	9	20	1
chr7	6933087	T/C	9.176e-10	0.0116	19	0	3	8	0	10	20	0
chr7	6933105	T/C	2.08e-09	0.02629	18	0	3	9	0	10	20	0
chr7	6934091	G/A	9.681e-10	0.01224	20	0	3	7	0	9	20	1
chr7	6934135	A/G	2.118e-09	0.02677	19	0	3	8	0	9	20	1
chr7	6934137	T/G	9.681e-10	0.01224	20	0	3	7	0	9	20	1
chr7	6934169	G/A	2.08e-09	0.02629	18	0	3	9	0	10	20	0
chr7	6934178	G/A	2.118e-09	0.02677	19	0	3	8	0	9	20	1
chr7	6934180	G/C	2.118e-09	0.02677	19	0	3	8	0	9	20	1
chr7	7073939	A/T	2.149e-09	0.02717	29	0	1	0	0	0	27	3
chr7	7482965	G/A	3.571e-09	0.04514	29	0	1	0	1	0	29	0
chr7	7498911	G/A	3.582e-09	0.04527	30	0	0	0	3	0	27	0
chr7	7928459	T/C	3.571e-09	0.04514	29	0	1	0	1	0	29	0
chr7	8027175	G/A	2.285e-09	0.02888	27	0	3	0	0	3	27	0
chr7	8030584	G/A	3.571e-09	0.04514	29	0	1	0	1	0	29	0
chr7	8147114	A/G	2.829e-09	0.03575	29	0	1	0	0	0	25	5
chr7	8279596	A/T	3.284e-09	0.04151	28	0	1	1	0	0	28	2
chr7	8325668	G/A	2.571e-09	0.03249	28	0	1	1	0	0	30	0
chr7	8325683	A/C	2.571e-09	0.03249	28	0	1	1	0	0	30	0
chr7	8327615	A/T	3.284e-09	0.04151	28	0	1	1	0	0	28	2
chr7	8327618	G/T	1.885e-09	0.02383	29	0	1	0	0	0	28	2
chr7	8327642	A/G	3.284e-09	0.04151	28	0	1	1	0	0	28	2
chr7	8327647	C/T	1.885e-09	0.02383	29	0	1	0	0	0	28	2
chr7	8327649	A/G	1.885e-09	0.02383	29	0	1	0	0	0	28	2
chr7	8327652	C/T	1.885e-09	0.02383	29	0	1	0	0	0	28	2
chr7	8327655	T/C	1.885e-09	0.02383	29	0	1	0	0	0	28	2
chr7	8498340	A/T	3.732e-09	0.04717	28	0	1	1	0	0	27	3
chr7	8536604	C/T	2.571e-09	0.03249	28	0	1	1	0	0	30	0
chr7	8537074	G/T	2.9e-09	0.03666	28	0	1	1	0	0	29	1
chr7	8537075	A/C	2.9e-09	0.03666	28	0	1	1	0	0	29	1
chr7	8549373	T/C	1.466e-09	0.01853	29	0	1	0	0	0	30	0
chr7	8549408	A/G	3.571e-09	0.04514	29	0	1	0	1	0	29	0
chr7	8551712	A/C	2.571e-09	0.03249	28	0	1	1	0	0	30	0
chr7	8551715	G/A	2.571e-09	0.03249	28	0	1	1	0	0	30	0
chr7	8551735	G/A	2.571e-09	0.03249	28	0	1	1	0	0	30	0
chr7	8551747	A/C	2.571e-09	0.03249	28	0	1	1	0	0	30	0
chr7	8551766	A/G	2.571e-09	0.03249	28	0	1	1	0	0	30	0
chr7	8551767	T/C	2.571e-09	0.03249	28	0	1	1	0	0	30	0
chr7	8587089	A/C	1.466e-09	0.01853	29	0	1	0	0	0	30	0
chr7	8587095	T/C	1.66e-09	0.02098	29	0	1	0	0	0	29	1
chr7	8726853	G/A	2.9e-09	0.03666	28	0	1	1	0	0	29	1
chr7	16461968	A/G	1.335e-09	0.01687	25	0	2	3	1	5	22	2
chr7	16462008	A/G	2.462e-09	0.03111	24	0	2	4	1	5	23	1
chr12	8280713	T/C	2.571e-09	0.03249	28	0	1	1	0	0	30	0
Contig15513	327	G/A	6.593e-10	0.008333	26	0	3	1	0	5	24	1
Contig15513	370	G/A	3.382e-09	0.04274	25	0	3	2	0	4	24	2
Contig128538	996	A/G	1.438e-09	0.01817	14	1	0	15	0	13	11	6
Contig128538	1177	G/A	2.243e-09	0.02835	15	0	0	15	0	8	10	12
Contig128538	1187	G/A	2.243e-09	0.02835	15	0	0	15	0	8	10	12

## Sheet: Table S6
Table S6. Statistics of three exceptional female individuals in female S. chaenomeloides GWAS results
Chr_id	Chr_pos (bp)	Snp(A/B)	Genetype			Statistics of these three individuals				Female Statistics without these three individuals						Scaffold ID	Position		SNPs	Statistics of these three individuals			Female Statistics without these three individuals
			CF10	CF14	CF19	HomozygousA	HomozygousB	Heterozygous	Null	HomozygousA	HomozygousB	Heterozygous	Null				Start	End		Homozygous	Heterozygous	Null	Homozygous	Heterozygous	Null
chr5	10529430	T/C	./.	0/0	0/0	2	0	0	1	0	3	0	24			chr5	10529430	10529440	2	66.67% (4)	0.00% (0)	33.33% (2)	11.11% (6)	0.00% (0)	88.89% (48)
chr5	10529440	C/T	./.	0/0	0/0	2	0	0	1	0	3	0	24			chr1	5296171	5296749	4	33.33% (4)	25.00% (3)	41.67% (5)	31.48% (34)	2.78% (3)	65.74% (71)
chr1	5296171	C/T	0/1	./.	./.	0	0	1	2	9	0	0	18			chr10	3248008	3248008	1	66.67% (2)	33.33% (1)	0.00% (0)	100.00% (27)	0.00% (0)	0.00% (0)
chr1	5296176	G/T	0/1	./.	0/0	1	0	1	1	9	0	0	18			chr10	4283389	4283389	1	0.00% (0)	66.67% (2)	33.33% (1)	92.59% (25)	0.00% (0)	7.41% (2)
chr1	5296194	C/T	0/1	./.	0/0	1	0	1	1	10	0	0	17			chr3	15828667	15828667	1	33.33% (1)	33.33% (1)	33.33% (1)	100.00% (27)	0.00% (0)	0.00% (0)
chr1	5296749	A/G	1/1	0/0	./.	1	1	0	1	2	4	3	18			chr19	8313851	8313867	2	66.67% (4)	33.33% (2)	0.00% (0)	100.00% (54)	0.00% (0)	0.00% (0)
chr10	3248008	C/T	0/1	0/0	0/0	2	0	1	0	27	0	0	0			chr17	11669343	11669345	2	66.67% (4)	33.33% (2)	0.00% (0)	100.00% (54)	0.00% (0)	0.00% (0)
chr10	4283389	T/C	0/1	0/1	./.	0	0	2	1	25	0	0	2			*chr7	6393131	8726853	92	18.12% (50)	77.17% (213)	4.71% (13)	84.90% (2,109)	0.12% (3)	14.98% (372)
chr3	15828667	T/C	0/0	./.	0/1	1	0	1	1	27	0	0	0			chr7	16461968	16462008	2	33.33% (2)	66.67% (4)	0.00% (0)	87.04% (47)	0.00% (0)	12.96% (7)
chr19	8313851	A/G	0/1	0/0	0/0	2	0	1	0	27	0	0	0			chr12	8280713	8280713	1	66.67% (2)	33.33% (1)	0.00% (0)	96.30% (26)	0.00% (0)	3.70% (1)
chr19	8313867	A/C	0/1	0/0	0/0	2	0	1	0	27	0	0	0			Contig15513	327	370	2	0.00% (0)	100.00% (6)	0.00% (0)	94.44% (51)	0.00% (0)	5.56% (3)
chr17	11669343	A/G	0/0	0/1	0/0	2	0	1	0	27	0	0	0			Contig128538	996	1187	3	11.11% (1)	0.00% (0)	88.89% (8)	54.32% (44)	0.00% (0)	45.68% (37)
chr17	11669345	C/T	0/0	0/1	0/0	2	0	1	0	27	0	0	0			Total	--	--	113	21.83% (74)	69.32% (235)	8.85% (30)	82.07% (2,504)	0.20% (6)	17.73% (541)
chr7	6393131	A/C	0/1	0/1	0/1	0	0	3	0	19	0	0	8							100.00% (339)			100.00% (3,051)
chr7	6393437	T/C	0/1	0/1	0/1	0	0	3	0	19	0	0	8
chr7	6393440	A/G	0/1	0/1	0/1	0	0	3	0	19	0	0	8			Number of significantly associated SNPs and percentage of genotypes in different intervals. SNPs that occurred within 1 Mb on the same chromosome were merged into the same interval. The number of observed genotypes is shown in parentheses. *The interval that may belong to SDR.
chr7	6393609	G/T	0/1	0/1	0/1	0	0	3	0	20	0	0	7
chr7	6811437	A/G	0/1	0/1	0/1	0	0	3	0	0	24	3	0
chr7	6887092	T/A	0/1	0/1	0/1	0	0	3	0	23	0	0	4
chr7	6887133	G/A	0/1	0/1	0/1	0	0	3	0	23	0	0	4
chr7	6887796	G/T	0/1	0/1	0/1	0	0	3	0	24	0	0	3
chr7	6893522	C/T	0/1	0/1	0/1	0	0	3	0	26	0	0	1
chr7	6893537	C/T	0/1	0/1	0/1	0	0	3	0	26	0	0	1
chr7	6893570	C/A	0/1	0/1	0/1	0	0	3	0	25	0	0	2
chr7	6893734	G/A	0/1	0/1	0/1	0	0	3	0	25	0	0	2
chr7	6893749	C/G	0/1	0/1	0/1	0	0	3	0	25	0	0	2
chr7	6893760	G/A	0/1	0/1	0/1	0	0	3	0	25	0	0	2
chr7	6893762	G/T	0/1	0/1	0/1	0	0	3	0	26	0	0	1
chr7	6893807	T/C	0/1	0/1	0/1	0	0	3	0	25	0	0	2
chr7	6894307	A/T	0/1	0/1	0/1	0	0	3	0	19	0	0	8
chr7	6894335	T/G	0/1	0/1	0/1	0	0	3	0	19	0	0	8
chr7	6894349	A/T	0/1	0/1	0/1	0	0	3	0	18	0	0	9
chr7	6894400	C/T	0/1	0/1	0/1	0	0	3	0	21	0	0	6
chr7	6894403	A/T	0/1	0/1	0/1	0	0	3	0	21	0	0	6
chr7	6894425	T/G	0/1	0/1	0/1	0	0	3	0	21	0	0	6
chr7	6894511	A/G	0/1	0/1	0/1	0	0	3	0	21	0	0	6
chr7	6894548	A/T	0/1	0/1	0/1	0	0	3	0	20	0	0	7
chr7	6894550	T/A	0/1	0/1	0/1	0	0	3	0	20	0	0	7
chr7	6894557	G/T	0/1	0/1	0/1	0	0	3	0	20	0	0	7
chr7	6894741	C/T	0/1	0/1	0/1	0	0	3	0	19	0	0	8
chr7	6894782	A/T	0/1	0/1	0/1	0	0	3	0	19	0	0	8
chr7	6894820	A/T	0/1	0/1	0/1	0	0	3	0	20	0	0	7
chr7	6894973	T/C	0/1	0/1	0/1	0	0	3	0	21	0	0	6
chr7	6895088	T/A	0/1	0/1	0/1	0	0	3	0	24	0	0	3
chr7	6902020	G/A	0/1	0/1	0/1	0	0	3	0	19	0	0	8
chr7	6902030	T/C	0/1	0/1	0/1	0	0	3	0	19	0	0	8
chr7	6902070	A/G	0/1	0/1	0/1	0	0	3	0	20	0	0	7
chr7	6902089	A/T	0/1	0/1	0/1	0	0	3	0	21	0	0	6
chr7	6902098	C/T	0/1	0/1	0/1	0	0	3	0	19	0	0	8
chr7	6902186	G/A	0/1	0/1	0/1	0	0	3	0	20	0	0	7
chr7	6902216	G/A	0/1	0/1	0/1	0	0	3	0	20	0	0	7
chr7	6902286	G/A	0/1	0/1	0/1	0	0	3	0	21	0	0	6
chr7	6902313	G/A	0/1	0/1	0/1	0	0	3	0	19	0	0	8
chr7	6902353	A/G	0/1	0/1	0/1	0	0	3	0	19	0	0	8
chr7	6902373	G/A	0/1	0/1	0/1	0	0	3	0	20	0	0	7
chr7	6902375	A/T	0/1	0/1	0/1	0	0	3	0	20	0	0	7
chr7	6902447	A/G	0/1	0/1	0/1	0	0	3	0	21	0	0	6
chr7	6902462	A/T	0/1	0/1	0/1	0	0	3	0	20	0	0	7
chr7	6902480	C/T	0/1	0/1	0/1	0	0	3	0	21	0	0	6
chr7	6902619	A/G	0/1	0/1	0/1	0	0	3	0	20	0	0	7
chr7	6902679	A/G	0/1	0/1	0/1	0	0	3	0	20	0	0	7
chr7	6902727	C/A	0/1	0/1	0/1	0	0	3	0	21	0	0	6
chr7	6902735	A/C	0/1	0/1	0/1	0	0	3	0	20	0	0	7
chr7	6902788	G/A	0/1	0/1	0/1	0	0	3	0	20	0	0	7
chr7	6932558	T/G	0/1	0/1	0/1	0	0	3	0	19	0	0	8
chr7	6933087	T/C	0/1	0/1	0/1	0	0	3	0	19	0	0	8
chr7	6933105	T/C	0/1	0/1	0/1	0	0	3	0	18	0	0	9
chr7	6934091	G/A	0/1	0/1	0/1	0	0	3	0	20	0	0	7
chr7	6934135	A/G	0/1	0/1	0/1	0	0	3	0	19	0	0	8
chr7	6934137	T/G	0/1	0/1	0/1	0	0	3	0	20	0	0	7
chr7	6934169	G/A	0/1	0/1	0/1	0	0	3	0	18	0	0	9
chr7	6934178	G/A	0/1	0/1	0/1	0	0	3	0	19	0	0	8
chr7	6934180	G/C	0/1	0/1	0/1	0	0	3	0	19	0	0	8
chr7	7073939	A/T	0/1	0/0	0/0	2	0	1	0	27	0	0	0
chr7	7482965	G/A	0/1	0/0	0/0	2	0	1	0	27	0	0	0
chr7	7498911	G/A	0/0	0/0	0/0	3	0	0	0	27	0	0	0
chr7	7928459	T/C	0/1	0/0	0/0	2	0	1	0	27	0	0	0
chr7	8027175	G/A	0/1	0/1	0/1	0	0	3	0	27	0	0	0
chr7	8030584	G/A	0/0	0/0	0/1	2	0	1	0	27	0	0	0
chr7	8147114	A/G	0/0	0/0	0/1	2	0	1	0	27	0	0	0
chr7	8279596	A/T	0/1	0/0	0/0	2	0	1	0	26	0	0	1
chr7	8325668	G/A	0/1	0/0	0/0	2	0	1	0	26	0	0	1
chr7	8325683	A/C	0/1	0/0	0/0	2	0	1	0	26	0	0	1
chr7	8327615	A/T	./.	0/1	0/0	1	0	1	1	27	0	0	0
chr7	8327618	G/T	0/0	0/1	0/0	2	0	1	0	27	0	0	0
chr7	8327642	A/G	./.	0/1	0/0	1	0	1	1	27	0	0	0
chr7	8327647	C/T	0/0	0/1	0/0	2	0	1	0	27	0	0	0
chr7	8327649	A/G	0/0	0/1	0/0	2	0	1	0	27	0	0	0
chr7	8327652	C/T	0/0	0/1	0/0	2	0	1	0	27	0	0	0
chr7	8327655	T/C	0/0	0/1	0/0	2	0	1	0	27	0	0	0
chr7	8498340	A/T	0/1	./.	0/0	1	0	1	1	27	0	0	0
chr7	8536604	C/T	0/1	./.	0/0	1	0	1	1	27	0	0	0
chr7	8537074	G/T	0/0	./.	0/1	1	0	1	1	27	0	0	0
chr7	8537075	A/C	0/0	./.	0/1	1	0	1	1	27	0	0	0
chr7	8549373	T/C	0/0	0/0	0/1	2	0	1	0	27	0	0	0
chr7	8549408	A/G	0/0	0/0	0/1	2	0	1	0	27	0	0	0
chr7	8551712	A/C	0/1	./.	0/0	1	0	1	1	27	0	0	0
chr7	8551715	G/A	0/1	./.	0/0	1	0	1	1	27	0	0	0
chr7	8551735	G/A	0/1	0/0	./.	1	0	1	1	27	0	0	0
chr7	8551747	A/C	0/1	0/0	./.	1	0	1	1	27	0	0	0
chr7	8551766	A/G	0/1	0/0	./.	1	0	1	1	27	0	0	0
chr7	8551767	T/C	0/1	0/0	./.	1	0	1	1	27	0	0	0
chr7	8587089	A/C	0/1	0/0	0/0	2	0	1	0	27	0	0	0
chr7	8587095	T/C	0/1	0/0	0/0	2	0	1	0	27	0	0	0
chr7	8726853	G/A	./.	0/1	0/0	1	0	1	1	27	0	0	0
chr7	16461968	A/G	0/1	0/0	0/1	1	0	2	0	24	0	0	3
chr7	16462008	A/G	0/1	0/0	0/1	1	0	2	0	23	0	0	4
chr12	8280713	T/C	0/1	0/0	0/0	2	0	1	0	26	0	0	1
Contig15513	327	G/A	0/1	0/1	0/1	0	0	3	0	26	0	0	1
Contig15513	370	G/A	0/1	0/1	0/1	0	0	3	0	25	0	0	2
Contig128538	996	A/G	./.	./.	1/1	0	1	0	2	14	0	0	13
Contig128538	1177	G/A	./.	./.	./.	0	0	0	3	15	0	0	12
Contig128538	1187	G/A	./.	./.	./.	0	0	0	3	15	0	0	12

## Sheet: Table S7
Table S7. Results of the GWAS for male assembly of S. chaenomeloides after Bonferroni correction (α < 0.05).
Scaffold_id	Chr_id	Chr_pos (bp)	Snp(A/B)	Pvalue	BONF	Female				Male						Scaffold ID	Position		SNPs	Female Genotypes			Male Genotypes
						HomozygousA	HomozygousB	Heterozygous	Null	HomozygousA	HomozygousB	Heterozygous	Null				Start	End		Homozygous	Heterozygous	Null	Homozygous	Heterozygous	Null
Contig70	chr7	43698	A/G	2.005e-13	2.451e-06	0	1	0	29	26	0	0	4			*Contig70	43698	897527	40	14.25% (171)	1.08% (13)	84.67% (1,016)	71.08% (853)	4.00% (48)	24.92% (299)
Contig70	chr7	59118	G/A	2.54e-10	0.003105	0	1	0	29	19	0	0	11			*Contig76	1120315	1952823	77	31.30% (723)	5.54% (128)	63.16% (1,459)	62.81% (1,451)	17.84% (412)	19.35% (447)
Contig70	chr7	65753	A/T	1.183e-11	0.0001446	0	1	0	29	22	0	0	8			*Contig24-2	2530207	2986003	15	4.22% (19)	0.22% (1)	95.56% (430)	71.33% (321)	0.00% (0)	28.67% (129)
Contig70	chr7	66717	C/T	7.074e-10	0.00865	0	1	0	29	18	0	0	12			Total	--	--	132	23.06% (913)	3.59% (142)	73.36% (2,905)	66.29% (2,625)	11.62% (460)	22.1% (875)
Contig70	chr7	110600	A/G	3.284e-11	0.0004015	1	0	0	29	0	21	0	9							100.00% (3,960)			100.00% (3,960)
Contig70	chr7	151237	A/C	9.957e-10	0.01217	0	8	0	22	18	0	9	3
Contig70	chr7	166988	A/G	2.08e-09	0.02543	1	2	0	27	25	0	0	5			Number of significantly associated SNPs and percentage of genotypes in different intervals. SNPs that occurred within 1 Mb on the same chromosome were merged into the same interval. The number of observed genotypes is shown in parentheses. *The intervals that may belong to SDR.
Contig70	chr7	189338	T/A	1.973e-09	0.02413	0	1	0	29	17	0	0	13
Contig70	chr7	189757	T/A	7.074e-10	0.00865	0	1	0	29	18	0	0	12
Contig70	chr7	193842	T/C	3.284e-11	0.0004015	1	0	0	29	0	21	0	9
Contig70	chr7	195529	A/G	1.183e-11	0.0001446	1	0	0	29	0	22	0	8
Contig70	chr7	303529	G/A	3.284e-11	0.0004015	0	1	0	29	21	0	0	9
Contig70	chr7	377681	C/A	1.973e-09	0.02413	0	1	0	29	17	0	0	13
Contig70	chr7	463089	T/C	2.54e-10	0.003105	1	0	0	29	0	19	0	11
Contig70	chr7	511900	T/C	3.284e-11	0.0004015	1	0	0	29	0	21	0	9
Contig70	chr7	531681	T/C	3.284e-11	0.0004015	1	0	0	29	0	21	0	9
Contig70	chr7	563528	T/C	4.262e-12	5.211e-05	1	0	0	29	0	23	0	7
Contig70	chr7	666474	A/G	7.074e-10	0.00865	1	0	0	29	0	18	0	12
Contig70	chr7	714314	T/G	2.192e-09	0.0268	0	3	0	27	20	0	2	8
Contig70	chr7	714353	C/T	2.052e-09	0.02509	0	2	0	28	20	0	1	9
Contig70	chr7	743278	A/G	7.074e-10	0.00865	1	0	0	29	0	18	0	12
Contig70	chr7	760284	T/C	3.969e-09	0.04853	0	5	0	25	19	0	5	6
Contig70	chr7	760643	C/T	2.277e-09	0.02784	0	7	2	21	18	0	5	7
Contig70	chr7	760645	A/G	1.089e-09	0.01332	0	7	2	21	19	0	5	6
Contig70	chr7	760664	G/A	2.534e-09	0.03098	0	6	2	22	20	0	5	5
Contig70	chr7	760699	A/T	4.485e-10	0.005484	2	5	1	22	26	0	1	3
Contig70	chr7	760707	C/T	8.693e-10	0.01063	2	5	1	22	25	0	1	4
Contig70	chr7	760708	T/C	8.693e-10	0.01063	2	5	1	22	25	0	1	4
Contig70	chr7	760716	A/G	8.693e-10	0.01063	2	5	1	22	25	0	1	4
Contig70	chr7	760746	C/T	8.544e-12	0.0001045	3	8	0	19	27	0	1	2
Contig70	chr7	760748	A/G	8.544e-12	0.0001045	3	8	0	19	27	0	1	2
Contig70	chr7	760754	C/T	1.762e-11	0.0002154	3	8	0	19	26	0	1	3
Contig70	chr7	760758	T/C	3.641e-11	0.0004452	3	8	0	19	25	0	1	4
Contig70	chr7	760762	A/G	3.759e-10	0.004597	3	7	0	20	24	0	1	5
Contig70	chr7	760766	G/A	1.879e-10	0.002298	3	7	0	20	25	0	1	4
Contig70	chr7	760789	T/C	2.154e-09	0.02634	2	6	1	21	23	0	2	5
Contig70	chr7	761006	C/T	6.985e-10	0.008541	0	4	0	26	17	0	1	12
Contig70	chr7	761008	A/G	6.985e-10	0.008541	0	4	0	26	17	0	1	12
Contig70	chr7	835879	T/C	2.018e-09	0.02467	0	3	2	25	24	0	2	4
Contig70	chr7	897527	G/A	1.973e-09	0.02413	0	2	0	28	16	0	0	14
Contig76	chr7	1120315	C/T	1.537e-12	1.88e-05	0	1	0	29	24	0	0	6
Contig76	chr7	1128951	G/A	5.55e-13	6.786e-06	0	1	0	29	25	0	0	5
Contig76	chr7	1157450	G/A	2.54e-10	0.003105	0	1	0	29	19	0	0	11
Contig76	chr7	1159239	C/T	7.074e-10	0.00865	0	1	0	29	18	0	0	12
Contig76	chr7	1175596	G/T	6.689e-10	0.008178	0	14	2	14	12	0	9	9
Contig76	chr7	1175643	C/T	1.577e-11	0.0001928	0	17	2	11	13	0	9	8
Contig76	chr7	1175658	A/T	2.325e-09	0.02842	0	17	2	11	8	0	9	13
Contig76	chr7	1175714	T/A	2.163e-09	0.02645	0	13	3	14	13	0	10	7
Contig76	chr7	1175719	A/T	1.536e-09	0.01878	0	13	3	14	13	0	9	8
Contig76	chr7	1183097	A/G	3.805e-10	0.004653	0	12	3	15	17	0	11	2
Contig76	chr7	1183137	G/A	8.532e-12	0.0001043	0	16	3	11	16	0	10	4
Contig76	chr7	1183142	G/A	6.522e-11	0.0007974	0	14	3	13	16	0	10	4
Contig76	chr7	1183328	C/T	1.548e-12	1.893e-05	1	17	3	9	19	0	9	2
Contig76	chr7	1183342	G/A	1.352e-12	1.653e-05	1	18	3	8	18	0	9	3
Contig76	chr7	1183385	A/G	5.732e-10	0.007008	1	18	2	9	12	0	13	5
Contig76	chr7	1183391	A/G	4.368e-12	5.34e-05	1	16	3	10	19	0	9	2
Contig76	chr7	1183398	T/G	5.336e-11	0.0006524	0	17	2	11	13	0	13	4
Contig76	chr7	1183422	T/A	7.782e-12	9.515e-05	0	18	2	10	12	0	7	11
Contig76	chr7	1183435	C/T	1.556e-17	1.903e-10	0	17	2	11	24	0	3	3
Contig76	chr7	1183442	A/G	1.308e-10	0.001599	0	16	2	12	11	0	7	12
Contig76	chr7	1183459	T/G	1.755e-15	2.146e-08	0	12	3	15	26	0	3	1
Contig76	chr7	1183484	G/A	1.256e-15	1.536e-08	0	13	3	14	25	0	3	2
Contig76	chr7	1183687	A/C	6.517e-11	0.0007968	0	14	3	13	14	0	6	10
Contig76	chr7	1183731	C/T	5.755e-13	7.037e-06	0	12	3	15	22	0	6	2
Contig76	chr7	1183801	G/A	9.857e-12	0.0001205	1	15	2	12	18	0	8	4
Contig76	chr7	1183862	C/T	4.943e-13	6.044e-06	1	16	3	10	21	0	8	1
Contig76	chr7	1183991	A/C	4.175e-10	0.005105	1	14	3	12	16	0	9	5
Contig76	chr7	1184011	G/A	1.633e-13	1.997e-06	0	17	2	11	18	0	9	3
Contig76	chr7	1184110	T/C	7.632e-11	0.0009331	0	12	3	15	18	0	9	3
Contig76	chr7	1184144	G/T	5.345e-11	0.0006535	1	13	3	13	20	0	9	1
Contig76	chr7	1184165	C/T	3.746e-11	0.000458	1	14	3	12	19	0	9	2
Contig76	chr7	1184506	C/A	1.706e-09	0.02086	0	17	2	11	10	0	18	2
Contig76	chr7	1184547	A/T	3.511e-11	0.0004292	0	12	3	15	19	0	9	2
Contig76	chr7	1194255	G/A	1.517e-09	0.01855	0	9	2	19	18	0	9	3
Contig76	chr7	1194263	C/T	7.543e-10	0.009223	0	9	2	19	19	0	9	2
Contig76	chr7	1194434	C/T	1.586e-11	0.000194	0	11	2	17	20	0	8	2
Contig76	chr7	1194446	A/G	4.505e-13	5.508e-06	0	14	2	14	20	0	8	2
Contig76	chr7	1194508	G/A	1.427e-10	0.001745	1	13	2	14	18	0	9	3
Contig76	chr7	1194521	G/A	1.709e-12	2.09e-05	0	14	2	14	19	0	9	2
Contig76	chr7	1194593	C/T	1.03e-11	0.0001259	0	12	2	16	19	0	8	3
Contig76	chr7	1194596	G/T	3.727e-11	0.0004557	0	12	2	16	18	0	9	3
Contig76	chr7	1202222	C/T	7.247e-14	8.861e-07	0	1	0	29	27	0	0	3
Contig76	chr7	1229497	G/A	7.247e-14	8.861e-07	0	1	0	29	27	0	0	3
Contig76	chr7	1246023	G/T	3.284e-11	0.0004015	0	1	0	29	21	0	0	9
Contig76	chr7	1253253	G/A	2.815e-09	0.03442	0	1	0	29	25	0	1	4
Contig76	chr7	1276595	A/G	1.517e-09	0.01855	0	9	2	19	18	0	9	3
Contig76	chr7	1277430	T/C	6.577e-10	0.008042	0	13	3	14	14	0	9	7
Contig76	chr7	1277431	A/G	6.577e-10	0.008042	0	13	3	14	14	0	9	7
Contig76	chr7	1277469	C/T	1.127e-09	0.01378	0	9	2	19	17	0	7	6
Contig76	chr7	1277495	C/T	1.575e-09	0.01926	0	10	2	18	15	0	7	8
Contig76	chr7	1277496	A/C	1.575e-09	0.01926	0	10	2	18	15	0	7	8
Contig76	chr7	1280022	T/C	1.183e-11	0.0001446	0	1	0	29	22	0	0	8
Contig76	chr7	1285497	G/A	1.229e-09	0.01502	1	3	2	24	24	0	0	6
Contig76	chr7	1285502	A/T	2.456e-09	0.03003	1	3	2	24	23	0	0	7
Contig76	chr7	1285553	A/G	2.625e-09	0.0321	0	3	2	25	21	0	1	8
Contig76	chr7	1285576	T/C	1.379e-09	0.01686	0	5	2	23	19	0	2	9
Contig76	chr7	1285579	A/G	2.927e-10	0.003578	0	5	2	23	21	0	2	7
Contig76	chr7	1295553	C/T	1.388e-09	0.01697	1	16	4	9	13	0	9	8
Contig76	chr7	1295600	C/T	8.296e-13	1.014e-05	1	17	2	10	19	0	9	2
Contig76	chr7	1295601	A/G	8.296e-13	1.014e-05	1	17	2	10	19	0	9	2
Contig76	chr7	1295698	C/T	5.345e-11	0.0006535	1	13	3	13	20	0	9	1
Contig76	chr7	1340617	T/C	7.074e-10	0.00865	1	0	0	29	0	18	0	12
Contig76	chr7	1355111	A/T	9.127e-11	0.001116	1	0	0	29	0	20	0	10
Contig76	chr7	1363428	T/A	5.55e-13	6.786e-06	0	1	0	29	25	0	0	5
Contig76	chr7	1448268	A/G	2.54e-10	0.003105	1	0	0	29	0	19	0	11
Contig76	chr7	1448336	T/C	9.127e-11	0.001116	1	0	0	29	0	20	0	10
Contig76	chr7	1466422	A/G	7.074e-10	0.00865	1	0	0	29	0	18	0	12
Contig76	chr7	1549055	A/G	1.376e-09	0.01683	1	0	1	28	0	23	0	7
Contig76	chr7	1549668	C/T	2.005e-13	2.451e-06	0	1	0	29	26	0	0	4
Contig76	chr7	1645747	C/T	3.284e-11	0.0004015	0	1	0	29	21	0	0	9
Contig76	chr7	1751319	G/A	1.183e-11	0.0001446	0	1	0	29	22	0	0	8
Contig76	chr7	1751322	A/T	3.284e-11	0.0004015	0	1	0	29	21	0	0	9
Contig76	chr7	1752064	A/C	7.074e-10	0.00865	0	2	0	28	17	0	0	13
Contig76	chr7	1752088	T/C	9.127e-11	0.001116	0	1	0	29	20	0	0	10
Contig76	chr7	1825126	C/T	4.262e-12	5.211e-05	0	1	0	29	23	0	0	7
Contig76	chr7	1878722	G/A	9.21e-14	1.126e-06	7	1	0	22	0	25	0	5
Contig76	chr7	1952823	G/A	9.127e-11	0.001116	0	1	0	29	20	0	0	10
Contig24-2	chr7	2530207	C/T	4.262e-12	5.211e-05	0	1	0	29	23	0	0	7
Contig24-2	chr7	2540223	G/A	5.55e-13	6.786e-06	0	1	0	29	25	0	0	5
Contig24-2	chr7	2545978	C/T	8.717e-10	0.01066	2	3	1	24	29	0	0	1
Contig24-2	chr7	2546181	G/A	7.074e-10	0.00865	0	1	0	29	18	0	0	12
Contig24-2	chr7	2595539	C/T	9.127e-11	0.001116	0	1	0	29	20	0	0	10
Contig24-2	chr7	2660803	A/G	3.284e-11	0.0004015	1	0	0	29	0	21	0	9
Contig24-2	chr7	2665807	T/G	7.074e-10	0.00865	1	0	0	29	0	18	0	12
Contig24-2	chr7	2680763	G/C	2.54e-10	0.003105	0	1	0	29	19	0	0	11
Contig24-2	chr7	2714050	C/G	2.54e-10	0.003105	1	0	0	29	0	19	0	11
Contig24-2	chr7	2718461	A/G	9.127e-11	0.001116	0	1	0	29	20	0	0	10
Contig24-2	chr7	2832819	A/T	1.973e-09	0.02413	1	0	0	29	0	17	0	13
Contig24-2	chr7	2893135	C/T	1.183e-11	0.0001446	0	1	0	29	22	0	0	8
Contig24-2	chr7	2930503	C/T	2.005e-13	2.451e-06	0	1	0	29	26	0	0	4
Contig24-2	chr7	2935792	G/A	1.183e-11	0.0001446	0	1	0	29	22	0	0	8
Contig24-2	chr7	2986003	T/C	1.183e-11	0.0001446	1	0	0	29	0	22	0	8

## Sheet: Table S8
Table S8. Results of GWAS in the region of male S. chaenomeloides genome that has synteny with Y contigs (P-value < 1.0×10-7).
Chr_id	Chr_pos (bp)	Snp(A/B)	Pvalue	BONF	Female				Male						Scaffold ID	Position		SNPs	Female Genotypes			Male Genotypes
					HomozygousA	HomozygousB	Heterozygous	Null	HomozygousA	HomozygousB	Heterozygous	Null				Start	End		Homozygous	Heterozygous	Null	Homozygous	Heterozygous	Null
chr7	6698889	C/T	5.997e-08	0.7332	26	0	2	2	1	0	28	1			*chr7	6698889	8928042	321	88.45% (8,518)	9.09% (875)	2.46% (237)	1.05% (101)	95.72% (9,218)	3.23% (311)
chr7	6700165	G/A	5.832e-08	0.7131	26	0	3	1	0	0	30	0			Total	6698889	8928042	321	100.00% (9,630)			100.00% (9,630)
chr7	6700275	C/A	3.39e-08	0.4145	27	0	3	0	0	0	30	0
chr7	6700699	A/C	3.39e-08	0.4145	27	0	3	0	0	0	30	0			Number of SNPs associated with sex and percentage of genotypes in different intervals. SNPs that occurred within 1 Mb on the same chromosome were merged into the same interval. The number of observed genotypes is shown in parentheses. *The interval that may belong to SDR.
chr7	6700700	A/G	3.39e-08	0.4145	27	0	3	0	0	0	30	0
chr7	6701014	A/C	3.39e-08	0.4145	27	0	3	0	0	0	30	0
chr7	6701071	T/C	3.39e-08	0.4145	27	0	3	0	0	0	30	0
chr7	6701094	T/G	5.832e-08	0.7131	26	0	3	1	0	0	30	0
chr7	6701552	G/T	5.832e-08	0.7131	26	0	3	1	0	0	30	0
chr7	6701730	G/A	3.39e-08	0.4145	27	0	3	0	0	0	30	0
chr7	6701778	G/A	3.39e-08	0.4145	27	0	3	0	0	0	30	0
chr7	6701867	C/T	3.39e-08	0.4145	27	0	3	0	0	0	30	0
chr7	6701955	C/T	3.39e-08	0.4145	27	0	3	0	0	0	30	0
chr7	6702631	T/A	3.39e-08	0.4145	27	0	3	0	0	0	30	0
chr7	6704226	C/T	5.832e-08	0.7131	26	0	3	1	0	0	30	0
chr7	6704236	T/G	3.39e-08	0.4145	27	0	3	0	0	0	30	0
chr7	6705011	G/T	6.621e-08	0.8095	26	0	3	1	0	0	29	1
chr7	6705025	G/A	7.55e-08	0.9231	26	0	3	1	0	0	28	2
chr7	6705652	A/G	8.073e-08	0.9871	26	0	2	2	1	0	26	3
chr7	6705657	T/C	9.45e-08	1	26	0	2	2	1	0	25	4
chr7	6705678	A/G	4.766e-08	0.5827	28	0	1	1	3	0	25	2
chr7	6705704	A/G	5.739e-09	0.07017	27	0	1	2	0	0	28	2
chr7	6705715	C/T	5.739e-09	0.07017	27	0	1	2	0	0	28	2
chr7	6705725	A/G	1.673e-08	0.2045	27	0	2	1	0	0	28	2
chr7	6705744	C/T	8.763e-08	1	24	0	2	4	0	0	28	2
chr7	6706043	G/A	5.832e-08	0.7131	26	0	3	1	0	0	30	0
chr7	6706137	C/T	3.39e-08	0.4145	27	0	3	0	0	0	30	0
chr7	6706142	C/T	3.39e-08	0.4145	27	0	3	0	0	0	30	0
chr7	6706144	C/A	3.39e-08	0.4145	27	0	3	0	0	0	30	0
chr7	6706156	A/G	3.39e-08	0.4145	27	0	3	0	0	0	30	0
chr7	6706180	T/C	5.832e-08	0.7131	26	0	3	1	0	0	30	0
chr7	6706195	C/T	3.39e-08	0.4145	27	0	3	0	0	0	30	0
chr7	6706199	C/A	3.39e-08	0.4145	27	0	3	0	0	0	30	0
chr7	6706219	G/A	3.39e-08	0.4145	27	0	3	0	0	0	30	0
chr7	6706293	T/C	3.39e-08	0.4145	27	0	3	0	0	0	30	0
chr7	6706303	G/T	3.39e-08	0.4145	27	0	3	0	0	0	30	0
chr7	6706421	G/A	3.865e-08	0.4726	27	0	3	0	0	0	29	1
chr7	6706439	T/A	3.39e-08	0.4145	27	0	3	0	0	0	30	0
chr7	6706461	T/C	3.39e-08	0.4145	27	0	3	0	0	0	30	0
chr7	6706619	C/A	3.39e-08	0.4145	27	0	3	0	0	0	30	0
chr7	6706843	T/C	3.39e-08	0.4145	27	0	3	0	0	0	30	0
chr7	6706910	C/T	3.39e-08	0.4145	27	0	3	0	0	0	30	0
chr7	6707020	C/G	3.865e-08	0.4726	27	0	3	0	0	0	29	1
chr7	6707026	T/C	3.865e-08	0.4726	27	0	3	0	0	0	29	1
chr7	6707028	A/G	3.865e-08	0.4726	27	0	3	0	0	0	29	1
chr7	6707082	C/T	3.39e-08	0.4145	27	0	3	0	0	0	30	0
chr7	6707083	A/G	3.39e-08	0.4145	27	0	3	0	0	0	30	0
chr7	6707142	A/G	3.39e-08	0.4145	27	0	3	0	0	0	30	0
chr7	6707149	G/A	3.39e-08	0.4145	27	0	3	0	0	0	30	0
chr7	6707153	A/G	3.39e-08	0.4145	27	0	3	0	0	0	30	0
chr7	6709822	G/A	6.621e-08	0.8095	26	0	3	1	0	0	29	1
chr7	6709846	C/T	3.39e-08	0.4145	27	0	3	0	0	0	30	0
chr7	6709901	T/C	3.39e-08	0.4145	27	0	3	0	0	0	30	0
chr7	6709961	T/C	3.39e-08	0.4145	27	0	3	0	0	0	30	0
chr7	6709975	C/T	3.39e-08	0.4145	27	0	3	0	0	0	30	0
chr7	6710099	T/C	3.39e-08	0.4145	27	0	3	0	0	0	30	0
chr7	6710105	G/A	3.39e-08	0.4145	27	0	3	0	0	0	30	0
chr7	6710136	T/C	5.832e-08	0.7131	26	0	3	1	0	0	30	0
chr7	6710146	G/C	3.39e-08	0.4145	27	0	3	0	0	0	30	0
chr7	6710152	G/A	3.39e-08	0.4145	27	0	3	0	0	0	30	0
chr7	6710158	A/G	3.39e-08	0.4145	27	0	3	0	0	0	30	0
chr7	6710161	G/T	3.39e-08	0.4145	27	0	3	0	0	0	30	0
chr7	6710163	C/T	3.39e-08	0.4145	27	0	3	0	0	0	30	0
chr7	6710187	T/C	5.832e-08	0.7131	26	0	3	1	0	0	30	0
chr7	6710213	A/G	3.39e-08	0.4145	27	0	3	0	0	0	30	0
chr7	6710216	T/G	3.39e-08	0.4145	27	0	3	0	0	0	30	0
chr7	6710326	C/A	3.39e-08	0.4145	27	0	3	0	0	0	30	0
chr7	6710431	T/G	3.39e-08	0.4145	27	0	3	0	0	0	30	0
chr7	6710458	G/A	3.39e-08	0.4145	27	0	3	0	0	0	30	0
chr7	6710461	T/C	3.39e-08	0.4145	27	0	3	0	0	0	30	0
chr7	6710470	C/T	3.39e-08	0.4145	27	0	3	0	0	0	30	0
chr7	6710517	G/A	3.39e-08	0.4145	27	0	3	0	0	0	30	0
chr7	6710531	C/A	3.39e-08	0.4145	27	0	3	0	0	0	30	0
chr7	6710584	T/G	1.297e-08	0.1586	27	0	2	1	0	0	30	0
chr7	6710595	G/T	3.39e-08	0.4145	27	0	3	0	0	0	30	0
chr7	6710610	T/C	6.621e-08	0.8095	26	0	3	1	0	0	29	1
chr7	6710612	A/T	7.55e-08	0.9231	26	0	3	1	0	0	28	2
chr7	6710642	C/T	3.295e-08	0.4029	26	0	2	2	0	0	27	3
chr7	6710645	G/T	3.295e-08	0.4029	26	0	2	2	0	0	27	3
chr7	6710650	A/C	8.073e-08	0.9871	26	0	2	2	1	0	26	3
chr7	6710653	T/C	9.45e-08	1	26	0	2	2	1	0	25	4
chr7	6712503	G/A	5.832e-08	0.7131	26	0	3	1	0	0	30	0
chr7	6712520	C/T	3.39e-08	0.4145	27	0	3	0	0	0	30	0
chr7	6712523	T/G	5.832e-08	0.7131	26	0	3	1	0	0	30	0
chr7	6712524	C/T	5.832e-08	0.7131	26	0	3	1	0	0	30	0
chr7	6712671	T/C	3.39e-08	0.4145	27	0	3	0	0	0	30	0
chr7	6712717	T/G	3.39e-08	0.4145	27	0	3	0	0	0	30	0
chr7	6712757	A/G	3.39e-08	0.4145	27	0	3	0	0	0	30	0
chr7	6712782	G/A	5.832e-08	0.7131	26	0	3	1	0	0	30	0
chr7	6712795	G/T	5.832e-08	0.7131	26	0	3	1	0	0	30	0
chr7	6713016	A/T	8.651e-09	0.1058	27	0	0	3	2	0	27	1
chr7	6713036	G/A	5.086e-09	0.06218	27	0	1	2	0	0	29	1
chr7	6713047	T/C	1.47e-08	0.1797	27	0	2	1	0	0	29	1
chr7	6713217	A/C	5.832e-08	0.7131	26	0	3	1	0	0	30	0
chr7	6713322	A/T	5.832e-08	0.7131	26	0	3	1	0	0	30	0
chr7	6713349	G/A	5.832e-08	0.7131	26	0	3	1	0	0	30	0
chr7	6713448	A/G	5.832e-08	0.7131	26	0	3	1	0	0	30	0
chr7	6713476	A/T	5.832e-08	0.7131	26	0	3	1	0	0	30	0
chr7	6713540	G/A	4.426e-08	0.5412	27	0	3	0	0	0	28	2
chr7	6713574	A/C	6.621e-08	0.8095	26	0	3	1	0	0	29	1
chr7	6713637	T/C	2.894e-08	0.3539	26	0	2	2	0	0	28	2
chr7	6713656	T/C	2.894e-08	0.3539	26	0	2	2	0	0	28	2
chr7	6713699	C/A	5.026e-08	0.6145	25	0	2	3	0	0	28	2
chr7	6713723	T/C	8.763e-08	1	24	0	2	4	0	0	28	2
chr7	6713744	G/A	5.026e-08	0.6145	25	0	2	3	0	0	28	2
chr7	6713863	C/T	4.451e-08	0.5442	25	0	2	3	0	0	29	1
chr7	6713910	G/A	6.621e-08	0.8095	26	0	3	1	0	0	29	1
chr7	6713944	A/T	6.621e-08	0.8095	26	0	3	1	0	0	29	1
chr7	6714002	T/A	3.865e-08	0.4726	27	0	3	0	0	0	29	1
chr7	6714023	T/A	6.621e-08	0.8095	26	0	3	1	0	0	29	1
chr7	6714029	G/A	5.832e-08	0.7131	26	0	3	1	0	0	30	0
chr7	6714088	G/A	5.832e-08	0.7131	26	0	3	1	0	0	30	0
chr7	6714093	T/C	6.621e-08	0.8095	26	0	3	1	0	0	29	1
chr7	6714133	A/T	5.832e-08	0.7131	26	0	3	1	0	0	30	0
chr7	6714138	A/G	5.832e-08	0.7131	26	0	3	1	0	0	30	0
chr7	6714156	A/G	5.832e-08	0.7131	26	0	3	1	0	0	30	0
chr7	6714199	T/C	5.832e-08	0.7131	26	0	3	1	0	0	30	0
chr7	6714299	A/G	5.832e-08	0.7131	26	0	3	1	0	0	30	0
chr7	6714358	T/C	5.832e-08	0.7131	26	0	3	1	0	0	30	0
chr7	6714393	G/T	5.832e-08	0.7131	26	0	3	1	0	0	30	0
chr7	6714402	C/T	5.832e-08	0.7131	26	0	3	1	0	0	30	0
chr7	6714472	T/C	5.832e-08	0.7131	26	0	3	1	0	0	30	0
chr7	6714530	G/A	3.39e-08	0.4145	27	0	3	0	0	0	30	0
chr7	6714549	G/A	3.39e-08	0.4145	27	0	3	0	0	0	30	0
chr7	6714661	A/G	3.39e-08	0.4145	27	0	3	0	0	0	30	0
chr7	6714770	T/C	3.39e-08	0.4145	27	0	3	0	0	0	30	0
chr7	6714827	G/A	3.865e-08	0.4726	27	0	3	0	0	0	29	1
chr7	6714961	C/T	5.832e-08	0.7131	26	0	3	1	0	0	30	0
chr7	6715098	A/G	3.39e-08	0.4145	27	0	3	0	0	0	30	0
chr7	6715103	T/G	3.39e-08	0.4145	27	0	3	0	0	0	30	0
chr7	6715107	T/A	3.39e-08	0.4145	27	0	3	0	0	0	30	0
chr7	6715147	C/T	3.39e-08	0.4145	27	0	3	0	0	0	30	0
chr7	6715274	T/A	3.39e-08	0.4145	27	0	3	0	0	0	30	0
chr7	6715292	T/C	3.39e-08	0.4145	27	0	3	0	0	0	30	0
chr7	6715542	G/A	3.39e-08	0.4145	27	0	3	0	0	0	30	0
chr7	6715659	T/C	3.39e-08	0.4145	27	0	3	0	0	0	30	0
chr7	6715681	G/A	3.39e-08	0.4145	27	0	3	0	0	0	30	0
chr7	6715687	T/A	3.39e-08	0.4145	27	0	3	0	0	0	30	0
chr7	6715708	G/C	3.39e-08	0.4145	27	0	3	0	0	0	30	0
chr7	6715713	C/T	3.39e-08	0.4145	27	0	3	0	0	0	30	0
chr7	6715875	T/A	3.39e-08	0.4145	27	0	3	0	0	0	30	0
chr7	6715982	T/G	3.39e-08	0.4145	27	0	3	0	0	0	30	0
chr7	6716166	A/G	3.39e-08	0.4145	27	0	3	0	0	0	30	0
chr7	6716211	A/G	3.39e-08	0.4145	27	0	3	0	0	0	30	0
chr7	6716329	A/G	3.39e-08	0.4145	27	0	3	0	0	0	30	0
chr7	6716351	G/T	3.39e-08	0.4145	27	0	3	0	0	0	30	0
chr7	6716668	T/C	3.39e-08	0.4145	27	0	3	0	0	0	30	0
chr7	6716736	T/A	3.39e-08	0.4145	0	27	3	0	0	0	30	0
chr7	6716781	A/G	5.832e-08	0.7131	0	26	3	1	0	0	30	0
chr7	6716860	A/C	3.39e-08	0.4145	0	27	3	0	0	0	30	0
chr7	6716861	G/A	3.39e-08	0.4145	0	27	3	0	0	0	30	0
chr7	6716912	C/T	3.39e-08	0.4145	0	27	3	0	0	0	30	0
chr7	6717033	G/A	3.39e-08	0.4145	27	0	3	0	0	0	30	0
chr7	6717072	T/C	7.997e-08	0.9778	27	0	3	0	1	0	29	0
chr7	6717183	C/A	7.997e-08	0.9778	27	0	3	0	1	0	29	0
chr7	6717221	A/T	8.931e-08	1	25	0	2	3	1	0	29	0
chr7	6717382	A/C	7.997e-08	0.9778	27	0	3	0	1	0	29	0
chr7	6717425	C/T	7.997e-08	0.9778	27	0	3	0	1	0	29	0
chr7	6717428	A/G	7.997e-08	0.9778	27	0	3	0	1	0	29	0
chr7	6718334	T/A	6.621e-08	0.8095	26	0	3	1	0	0	29	1
chr7	6718369	T/G	3.39e-08	0.4145	27	0	3	0	0	0	30	0
chr7	6718541	G/A	5.832e-08	0.7131	26	0	3	1	0	0	30	0
chr7	6718598	C/T	4.451e-08	0.5442	25	0	2	3	0	0	29	1
chr7	6718673	G/A	6.956e-08	0.8505	24	0	2	4	0	0	30	0
chr7	6718676	G/T	3.957e-08	0.4839	25	0	2	3	0	0	30	0
chr7	6718713	A/G	3.39e-08	0.4145	27	0	3	0	0	0	30	0
chr7	6718726	C/T	3.39e-08	0.4145	27	0	3	0	0	0	30	0
chr7	6718743	C/G	3.39e-08	0.4145	27	0	3	0	0	0	30	0
chr7	6718764	G/A	3.39e-08	0.4145	27	0	3	0	0	0	30	0
chr7	6718783	G/A	3.39e-08	0.4145	27	0	3	0	0	0	30	0
chr7	6718788	G/T	3.39e-08	0.4145	27	0	3	0	0	0	30	0
chr7	6718876	C/T	3.39e-08	0.4145	27	0	3	0	0	0	30	0
chr7	6718889	C/T	3.39e-08	0.4145	27	0	3	0	0	0	30	0
chr7	6718943	A/G	3.39e-08	0.4145	27	0	3	0	0	0	30	0
chr7	6719054	C/T	9.412e-08	1	28	0	0	2	0	0	1	29
chr7	6719082	G/C	3.865e-08	0.4726	27	0	3	0	0	0	29	1
chr7	6719123	C/T	3.39e-08	0.4145	27	0	3	0	0	0	30	0
chr7	6719153	A/G	3.39e-08	0.4145	27	0	3	0	0	0	30	0
chr7	6719183	T/C	3.39e-08	0.4145	27	0	3	0	0	0	30	0
chr7	6719290	C/T	3.39e-08	0.4145	27	0	3	0	0	0	30	0
chr7	6719298	G/A	3.39e-08	0.4145	27	0	3	0	0	0	30	0
chr7	6719381	A/G	3.39e-08	0.4145	27	0	3	0	0	0	30	0
chr7	6719384	T/C	3.39e-08	0.4145	27	0	3	0	0	0	30	0
chr7	6719465	C/T	3.39e-08	0.4145	27	0	3	0	0	0	30	0
chr7	6719467	C/T	3.39e-08	0.4145	27	0	3	0	0	0	30	0
chr7	6719485	T/C	3.39e-08	0.4145	27	0	3	0	0	0	30	0
chr7	6719486	A/C	3.39e-08	0.4145	27	0	3	0	0	0	30	0
chr7	6719496	G/A	3.39e-08	0.4145	27	0	3	0	0	0	30	0
chr7	6719516	C/T	3.39e-08	0.4145	27	0	3	0	0	0	30	0
chr7	6719518	G/A	3.39e-08	0.4145	27	0	3	0	0	0	30	0
chr7	6719555	C/T	3.39e-08	0.4145	27	0	3	0	0	0	30	0
chr7	6719598	C/T	1.971e-08	0.241	21	0	7	2	0	8	22	0
chr7	6719666	G/A	3.39e-08	0.4145	27	0	3	0	0	0	30	0
chr7	6719713	A/G	3.865e-08	0.4726	27	0	3	0	0	0	29	1
chr7	6719746	T/A	4.426e-08	0.5412	27	0	3	0	0	0	28	2
chr7	6836169	A/G	3.39e-08	0.4145	0	27	3	0	0	0	30	0
chr7	7135286	A/G	8.517e-08	1	25	0	0	5	1	0	15	14
chr7	7139200	G/A	5.183e-08	0.6337	28	0	0	2	2	0	15	13
chr7	7139216	C/T	5.183e-08	0.6337	28	0	0	2	2	0	15	13
chr7	7140320	C/G	4.258e-09	0.05207	28	0	1	1	0	0	26	4
chr7	7140633	C/T	4.098e-08	0.5011	27	0	2	1	1	0	27	2
chr7	7140682	C/T	2.429e-08	0.297	28	0	2	0	1	0	27	2
chr7	7140813	C/T	2.894e-08	0.3539	26	0	2	2	0	0	28	2
chr7	7141053	C/T	3.527e-08	0.4312	27	0	2	1	1	0	28	1
chr7	7141820	G/A	7.042e-08	0.861	27	0	2	1	2	0	28	0
chr7	7141822	A/G	7.042e-08	0.861	27	0	2	1	2	0	28	0
chr7	7142504	C/T	6.938e-08	0.8483	26	0	2	2	1	0	27	2
chr7	7142602	G/A	7.042e-08	0.861	27	0	2	1	2	0	28	0
chr7	7143785	A/G	9.838e-08	1	27	0	2	1	2	0	26	2
chr7	7143832	G/A	4.998e-08	0.6112	28	0	2	0	2	0	27	1
chr7	7179512	C/T	2.207e-08	0.2698	27	0	1	2	1	0	24	5
chr7	7360902	C/G	4.391e-08	0.5368	26	0	1	3	1	0	23	6
chr7	7361076	C/T	3.957e-08	0.4839	25	0	2	3	0	0	30	0
chr7	7361316	G/A	5.832e-08	0.7131	26	0	3	1	0	0	30	0
chr7	7361336	G/A	6.621e-08	0.8095	26	0	3	1	0	0	29	1
chr7	7361472	C/G	8.648e-08	1	28	0	2	0	2	0	24	4
chr7	7361479	T/G	4.802e-08	0.5872	28	0	2	0	1	0	23	6
chr7	7361537	A/G	8.331e-08	1	27	0	1	2	2	0	21	7
chr7	7363138	A/C	4.098e-08	0.5011	27	0	2	1	1	0	27	2
chr7	7363139	A/T	4.098e-08	0.5011	27	0	2	1	1	0	27	2
chr7	7438416	T/A	1.793e-08	0.2192	28	0	2	0	1	0	29	0
chr7	7438421	C/T	1.793e-08	0.2192	28	0	2	0	1	0	29	0
chr7	7438451	T/G	1.793e-08	0.2192	28	0	2	0	1	0	29	0
chr7	7438467	A/C	2.553e-08	0.3121	26	0	2	2	0	0	29	1
chr7	7438468	G/A	2.553e-08	0.3121	26	0	2	2	0	0	29	1
chr7	7438491	C/T	8.495e-09	0.1039	28	0	2	0	0	0	29	1
chr7	7438498	A/G	1.006e-08	0.123	29	0	1	0	2	0	27	1
chr7	7438503	T/A	8.495e-09	0.1039	28	0	2	0	0	0	29	1
chr7	7438524	A/G	8.495e-09	0.1039	28	0	2	0	0	0	29	1
chr7	7571404	A/G	1.671e-08	0.2044	25	0	0	5	1	0	25	4
chr7	7571411	T/C	9.646e-09	0.1179	26	0	0	4	1	0	25	4
chr7	7648943	A/T	6.561e-08	0.8022	26	0	4	0	0	1	28	1
chr7	7648944	T/A	6.561e-08	0.8022	26	0	4	0	0	1	28	1
chr7	7648951	T/A	5.872e-08	0.718	0	26	4	0	1	0	29	0
chr7	7648972	T/G	3.865e-08	0.4726	0	27	3	0	0	0	29	1
chr7	7649101	C/T	7.55e-08	0.9231	0	26	3	1	0	0	28	2
chr7	7649105	C/T	7.55e-08	0.9231	0	26	3	1	0	0	28	2
chr7	7649106	C/A	7.55e-08	0.9231	0	26	3	1	0	0	28	2
chr7	7649374	C/T	1.065e-08	0.1302	0	26	2	2	1	0	28	1
chr7	7649407	A/G	3.393e-08	0.4149	0	24	2	4	1	0	28	1
chr7	7649439	G/A	9.622e-09	0.1176	0	26	2	2	1	0	29	0
chr7	7649476	A/G	1.897e-08	0.2319	0	25	2	3	1	0	28	1
chr7	7649521	T/C	6.777e-09	0.08286	0	25	1	4	1	0	28	1
chr7	7649677	G/A	7.118e-08	0.8703	0	2	1	27	15	0	0	15
chr7	7649866	A/T	3.39e-08	0.4145	0	27	3	0	0	0	30	0
chr7	7649917	A/T	3.865e-08	0.4726	0	27	3	0	0	0	29	1
chr7	7649926	C/T	6.561e-08	0.8022	0	26	4	0	1	0	28	1
chr7	7649928	G/A	3.865e-08	0.4726	0	27	3	0	0	0	29	1
chr7	7649936	G/A	6.561e-08	0.8022	0	26	4	0	1	0	28	1
chr7	7649938	A/G	6.561e-08	0.8022	0	26	4	0	1	0	28	1
chr7	7649945	G/A	6.561e-08	0.8022	0	26	4	0	1	0	28	1
chr7	7649947	G/A	3.865e-08	0.4726	0	27	3	0	0	0	29	1
chr7	7649957	C/T	6.561e-08	0.8022	0	26	4	0	1	0	28	1
chr7	7649962	G/A	6.561e-08	0.8022	0	26	4	0	1	0	28	1
chr7	7649967	C/T	6.561e-08	0.8022	0	26	4	0	1	0	28	1
chr7	7649968	A/G	6.561e-08	0.8022	0	26	4	0	1	0	28	1
chr7	7649983	C/T	6.561e-08	0.8022	0	26	4	0	1	0	28	1
chr7	7650001	T/C	3.865e-08	0.4726	0	27	3	0	0	0	29	1
chr7	7650055	C/T	5.832e-08	0.7131	0	26	3	1	0	0	30	0
chr7	7650067	A/G	3.39e-08	0.4145	0	27	3	0	0	0	30	0
chr7	7650088	A/G	3.39e-08	0.4145	0	27	3	0	0	0	30	0
chr7	7650101	A/C	3.39e-08	0.4145	0	27	3	0	0	0	30	0
chr7	7650115	G/A	3.39e-08	0.4145	0	27	3	0	0	0	30	0
chr7	7650120	A/T	3.39e-08	0.4145	0	27	3	0	0	0	30	0
chr7	7650144	T/C	3.39e-08	0.4145	0	27	3	0	0	0	30	0
chr7	7650146	A/G	3.39e-08	0.4145	0	27	3	0	0	0	30	0
chr7	7650172	G/T	3.39e-08	0.4145	0	27	3	0	0	0	30	0
chr7	7650178	G/A	3.39e-08	0.4145	0	27	3	0	0	0	30	0
chr7	7650204	G/T	3.39e-08	0.4145	0	27	3	0	0	0	30	0
chr7	7650239	G/A	5.872e-08	0.718	0	26	4	0	1	0	29	0
chr7	7650382	A/G	3.39e-08	0.4145	27	0	3	0	0	0	30	0
chr7	7650388	C/G	5.872e-08	0.718	26	0	4	0	0	1	29	0
chr7	7650393	C/T	3.39e-08	0.4145	27	0	3	0	0	0	30	0
chr7	7650394	C/T	3.39e-08	0.4145	27	0	3	0	0	0	30	0
chr7	7650636	T/C	5.832e-08	0.7131	26	0	3	1	0	0	30	0
chr7	7650642	T/C	5.832e-08	0.7131	26	0	3	1	0	0	30	0
chr7	7650675	A/G	5.832e-08	0.7131	26	0	3	1	0	0	30	0
chr7	7650683	G/A	3.39e-08	0.4145	27	0	3	0	0	0	30	0
chr7	7650704	T/C	1.409e-08	0.1723	27	0	3	0	0	1	29	0
chr7	7650707	A/G	1.409e-08	0.1723	27	0	3	0	0	1	29	0
chr7	7650718	T/C	1.574e-08	0.1924	27	0	3	0	0	1	28	1
chr7	7650720	G/A	3.865e-08	0.4726	27	0	3	0	0	0	29	1
chr7	7650730	T/C	1.574e-08	0.1924	27	0	3	0	0	1	28	1
chr7	7650732	G/A	3.865e-08	0.4726	27	0	3	0	0	0	29	1
chr7	7650931	G/A	3.39e-08	0.4145	27	0	3	0	0	0	30	0
chr7	7650939	A/G	3.39e-08	0.4145	0	27	3	0	0	0	30	0
chr7	7651042	A/G	1.297e-08	0.1586	0	27	2	1	0	0	30	0
chr7	7652137	A/G	4.708e-08	0.5756	26	0	2	2	0	1	16	13
chr7	7749756	C/T	3.39e-08	0.4145	27	0	3	0	0	0	30	0
chr7	7749776	T/A	3.865e-08	0.4726	27	0	3	0	0	0	29	1
chr7	7749832	G/C	3.39e-08	0.4145	27	0	3	0	0	0	30	0
chr7	7749851	A/T	3.39e-08	0.4145	0	27	3	0	0	0	30	0
chr7	7749915	T/C	3.39e-08	0.4145	27	0	3	0	0	0	30	0
chr7	7855152	C/T	3.39e-08	0.4145	27	0	3	0	0	0	30	0
chr7	7855187	C/T	3.39e-08	0.4145	27	0	3	0	0	0	30	0
chr7	7855256	A/G	3.527e-08	0.4312	27	0	2	1	1	0	28	1
chr7	8027411	A/G	6.951e-08	0.8499	24	0	0	6	1	0	19	10
chr7	8618552	G/C	9.498e-09	0.1161	28	0	1	1	1	0	26	3
chr7	8618597	T/C	9.704e-09	0.1187	28	0	2	0	0	0	28	2
chr7	8885738	A/G	5.832e-08	0.7131	26	0	3	1	0	0	30	0
chr7	8885755	C/T	5.832e-08	0.7131	26	0	3	1	0	0	30	0
chr7	8885777	C/T	5.832e-08	0.7131	26	0	3	1	0	0	30	0
chr7	8885800	A/G	5.832e-08	0.7131	26	0	3	1	0	0	30	0
chr7	8885872	T/A	6.621e-08	0.8095	26	0	3	1	0	0	29	1
chr7	8885875	T/C	5.832e-08	0.7131	26	0	3	1	0	0	30	0
chr7	8885878	G/T	3.39e-08	0.4145	27	0	3	0	0	0	30	0
chr7	8885909	G/A	5.832e-08	0.7131	26	0	3	1	0	0	30	0
chr7	8885914	A/G	5.832e-08	0.7131	26	0	3	1	0	0	30	0
chr7	8886802	A/G	3.39e-08	0.4145	27	0	3	0	0	0	30	0
chr7	8886820	T/C	3.39e-08	0.4145	0	27	3	0	0	0	30	0
chr7	8886880	T/C	3.39e-08	0.4145	27	0	3	0	0	0	30	0
chr7	8886882	G/A	3.39e-08	0.4145	27	0	3	0	0	0	30	0
chr7	8886891	G/T	3.39e-08	0.4145	0	27	3	0	0	0	30	0
chr7	8886929	T/C	3.865e-08	0.4726	0	27	3	0	0	0	29	1
chr7	8886951	C/A	3.39e-08	0.4145	0	27	3	0	0	0	30	0
chr7	8886979	A/G	3.865e-08	0.4726	0	27	3	0	0	0	29	1
chr7	8886982	C/T	3.865e-08	0.4726	0	27	3	0	0	0	29	1
chr7	8886986	G/A	3.865e-08	0.4726	0	27	3	0	0	0	29	1
chr7	8887012	C/T	3.865e-08	0.4726	0	27	3	0	0	0	29	1
chr7	8928041	A/G	7.483e-08	0.9149	23	0	0	7	0	0	16	14
chr7	8928042	C/T	6.507e-08	0.7955	23	0	0	7	0	0	17	13

## Sheet: Table S9
Table S9. Results of the GWAS for male assembly of S. arbutifolia after Bonferroni correction (α < 0.05).
Chr_id	S. purpurea Chr_id	Chr_pos (bp)	Snp(A/B)	Pvalue	BONF	Female				Male						Scaffold ID	Position		SNPs	Female Genotypes			Male Genotypes
						HomozygousA	HomozygousB	Heterozygous	Null	HomozygousA	HomozygousB	Heterozygous	Null				Start	End		Homozygous	Heterozygous	Null	Homozygous	Heterozygous	Null
Chr04	Chr04	11752269	G/T	9.216e-09	0.0293	30	0	0	0	3	0	22	1			Chr04	11752269	11752269	1	100.00% (30)	0.00% (0)	0.00% (0)	11.54% (3)	84.62% (22)	3.85% (1)
Chr07	Chr07	12501967	A/G	9.216e-09	0.0293	30	0	0	0	3	0	22	1			Chr07	12501967	12501976	3	100.00% (90)	0.00% (0)	0.00% (0)	11.54% (9)	84.62% (66)	3.85% (3)
Chr07	Chr07	12501971	C/G	9.216e-09	0.0293	30	0	0	0	3	0	22	1			Chr10	6421775	6421777	2	66.67% (40)	0.00% (0)	33.33% (20)	30.77% (16)	69.23% (36)	0.00% (0)
Chr07	Chr07	12501976	C/T	9.216e-09	0.0293	30	0	0	0	3	0	22	1			Chr17	8215160	8215160	1	100.00% (30)	0.00% (0)	0.00% (0)	11.54% (3)	84.62% (22)	3.85% (1)
Chr10	Chr10	6421775	T/C	1.188e-10	0.0003775	0	20	0	10	8	0	18	0			Chr17	9982222	9983521	4	100.00% (120)	0.00% (0)	0.00% (0)	11.54% (12)	84.62% (88)	3.85% (4)
Chr10	Chr10	6421777	A/G	1.188e-10	0.0003775	0	20	0	10	8	0	18	0			Chr17	12777669	12777669	1	100.00% (30)	0.00% (0)	0.00% (0)	7.69% (2)	76.92% (20)	15.38% (4)
Chr17	Chr17	8215160	C/G	9.216e-09	0.0293	0	30	0	0	0	3	22	1			*Chr15	6319542	7510506	7	95.24% (200)	0.00% (0)	4.76% (10)	12.64% (23)	81.87% (149)	5.49% (10)
Chr17	Chr17	9982222	C/T	9.216e-09	0.0293	30	0	0	0	3	0	22	1			*Chr15	11107828	13154117	54	94.38% (1,529)	0.62% (10)	5.00% (81)	15.03% (211)	71.65% (1006)	13.32% (187)
Chr17	Chr17	9983517	G/A	9.216e-09	0.0293	30	0	0	0	3	0	22	1			*Contig234	6544	72847	53	83.46% (1,327)	2.08% (33)	14.47% (230)	28.81% (397)	65.24% (899)	5.95% (82)
Chr17	Chr17	9983518	T/C	9.216e-09	0.0293	30	0	0	0	3	0	22	1			Total	--	--	126	89.84% (3,396)	1.14% (43)	9.02% (341)	20.63% (676)	70.45% (2,308)	8.91% (292)
Chr17	Chr17	9983521	C/T	9.216e-09	0.0293	30	0	0	0	3	0	22	1							100.00% (3,780)			100.00% (3,276)
Chr17	Chr17	12777669	T/G	6.215e-09	0.01976	30	0	0	0	2	0	20	4
Chr15	Chr15	6319542	A/C	1.26e-08	0.04004	29	0	0	1	2	0	19	5			Number of significantly associated SNPs and percentage of genotypes in different intervals. SNPs that occurred within 1 Mb on the same chromosome were merged into the same interval. The number of observed genotypes is shown in parentheses. *The intervals that may belong to SDR.
Chr15	Chr15	6543666	T/A	1.504e-08	0.0478	29	0	0	1	3	0	22	1
Chr15	Chr15	6543668	A/G	9.216e-09	0.0293	30	0	0	0	3	0	22	1
Chr15	Chr15	6916061	G/C	6.294e-10	0.002001	23	0	0	7	1	5	19	1
Chr15	Chr15	6935531	G/A	9.216e-09	0.0293	30	0	0	0	3	0	22	1
Chr15	Chr15	6952877	G/A	1.888e-09	0.006002	0	29	0	1	1	2	23	0
Chr15	Chr15	7510506	C/T	9.216e-09	0.0293	30	0	0	0	3	0	22	1
Chr15	Chr15	11107828	G/A	2.096e-11	6.662e-05	30	0	0	0	0	3	19	4
Chr15	Chr15	11585407	T/G	2.456e-09	0.007808	0	21	0	9	4	0	21	1
Chr15	Chr15	11612876	A/C	9.216e-09	0.0293	30	0	0	0	3	0	22	1
Chr15	Chr15	11622308	G/A	2.026e-12	6.44e-06	0	30	0	0	5	0	21	0
Chr15	Chr15	11655860	C/T	6.077e-09	0.01932	0	21	0	9	3	0	22	1
Chr15	Chr15	11655865	C/T	6.077e-09	0.01932	0	21	0	9	3	0	22	1
Chr15	Chr15	11658279	C/T	1.14e-08	0.03625	30	0	0	0	3	0	21	2
Chr15	Chr15	11763567	C/T	2.717e-21	8.636e-15	0	30	0	0	16	0	1	9
Chr15	Chr15	11763577	T/A	2.717e-21	8.636e-15	0	30	0	0	16	0	1	9
Chr15	Chr15	11768386	A/T	7.673e-09	0.02439	30	0	0	0	2	0	19	5
Chr15	Chr15	11778223	G/A	9.216e-09	0.0293	30	0	0	0	3	0	22	1
Chr15	Chr15	11821733	G/A	2.226e-16	7.077e-10	30	0	0	0	0	11	9	6
Chr15	Chr15	11842894	A/T	1.14e-08	0.03625	30	0	0	0	3	0	21	2
Chr15	Chr15	11881553	G/T	1.433e-09	0.004555	30	0	0	0	1	1	15	9
Chr15	Chr15	11955181	G/C	1.14e-08	0.03625	0	30	0	0	0	3	21	2
Chr15	Chr15	11958163	C/T	1.195e-10	0.0003799	29	0	1	0	0	3	22	1
Chr15	Chr15	11964153	C/T	4.418e-09	0.01404	30	0	0	0	1	0	17	8
Chr15	Chr15	11968565	T/C	1.504e-08	0.0478	29	0	0	1	3	0	22	1
Chr15	Chr15	11971967	A/G	9.216e-09	0.0293	0	30	0	0	0	3	22	1
Chr15	Chr15	11986632	A/T	3.624e-09	0.01152	0	30	0	0	0	1	18	7
Chr15	Chr15	11986740	A/G	6.215e-09	0.01976	30	0	0	0	2	0	20	4
Chr15	Chr15	11986750	C/T	6.215e-09	0.01976	0	30	0	0	0	2	20	4
Chr15	Chr15	12025865	T/C	6.155e-12	1.957e-05	30	0	0	0	0	4	22	0
Chr15	Chr15	12044589	T/A	6.237e-12	1.983e-05	0	30	0	0	4	0	19	3
Chr15	Chr15	12048282	G/A	1.195e-10	0.0003799	0	29	1	0	3	0	22	1
Chr15	Chr15	12136154	T/G	5.435e-09	0.01728	30	0	0	0	1	0	16	9
Chr15	Chr15	12363726	G/A	3.624e-09	0.01152	30	0	0	0	1	0	18	7
Chr15	Chr15	12448543	A/G	3.602e-10	0.001145	0	24	1	5	5	0	20	1
Chr15	Chr15	12448550	G/A	6.889e-12	2.19e-05	0	25	0	5	7	0	18	1
Chr15	Chr15	12465921	C/T	1.207e-08	0.03837	30	0	0	0	2	0	17	7
Chr15	Chr15	12481760	G/C	1.118e-08	0.03553	29	0	0	1	1	0	15	10
Chr15	Chr15	12519795	A/T	1.502e-08	0.04774	28	0	0	2	1	0	16	9
Chr15	Chr15	12539351	G/C	4.236e-09	0.01347	0	19	3	8	8	0	18	0
Chr15	Chr15	12539386	G/A	8.959e-11	0.0002848	0	23	1	6	7	0	18	1
Chr15	Chr15	12539417	C/A	2.51e-09	0.007978	0	24	3	3	5	0	18	3
Chr15	Chr15	12602638	C/T	9.216e-09	0.0293	30	0	0	0	3	0	22	1
Chr15	Chr15	12608099	A/T	6.215e-09	0.01976	30	0	0	0	2	0	20	4
Chr15	Chr15	12609187	G/A	1.542e-08	0.04901	30	0	0	0	2	0	16	8
Chr15	Chr15	12614203	T/A	9.216e-09	0.0293	30	0	0	0	3	0	22	1
Chr15	Chr15	12635997	A/C	9.216e-09	0.0293	30	0	0	0	3	0	22	1
Chr15	Chr15	12636010	G/A	9.216e-09	0.0293	30	0	0	0	3	0	22	1
Chr15	Chr15	12637177	A/T	6.065e-09	0.01928	29	0	0	1	1	0	18	7
Chr15	Chr15	12643514	A/G	2.798e-11	8.896e-05	0	26	0	4	5	0	18	3
Chr15	Chr15	12710379	T/G	9.216e-09	0.0293	30	0	0	0	3	0	22	1
Chr15	Chr15	12731416	A/G	1.207e-08	0.03837	0	30	0	0	0	2	17	7
Chr15	Chr15	12754519	G/A	1.424e-08	0.04528	30	0	0	0	3	0	20	3
Chr15	Chr15	12756673	A/G	1.898e-11	6.034e-05	0	30	0	0	4	1	20	1
Chr15	Chr15	12764261	T/C	1.14e-08	0.03625	30	0	0	0	3	0	21	2
Chr15	Chr15	12764272	G/A	6.215e-09	0.01976	30	0	0	0	2	0	20	4
Chr15	Chr15	12768090	T/A	1.451e-12	4.612e-06	0	21	0	9	11	0	13	2
Chr15	Chr15	12769126	G/C	3.919e-11	0.0001246	29	0	0	1	0	3	19	4
Chr15	Chr15	12769127	A/G	3.808e-11	0.000121	29	0	0	1	0	3	20	3
Chr15	Chr15	12829307	T/A	1.69e-09	0.005371	0	23	0	7	5	2	17	2
Chr15	Chr15	13154117	C/G	9.216e-09	0.0293	30	0	0	0	3	0	22	1
Contig234	Chr15	6544	G/A	7.014e-10	0.00223	0	28	2	0	3	0	21	2
Contig234	Chr15	6553	A/G	1.897e-12	6.032e-06	0	28	2	0	8	0	16	2
Contig234	Chr15	8055	A/C	4.075e-11	0.0001295	29	0	0	1	0	3	17	6
Contig234	Chr15	18491	G/A	6.361e-10	0.002022	28	0	0	2	6	7	10	3
Contig234	Chr15	23215	G/A	8.543e-10	0.002716	0	24	0	6	3	0	22	1
Contig234	Chr15	23228	G/A	1.299e-10	0.0004129	0	27	0	3	3	0	21	2
Contig234	Chr15	23229	C/T	1.299e-10	0.0004129	0	27	0	3	3	0	21	2
Contig234	Chr15	23232	C/A	2.282e-11	7.253e-05	0	28	0	2	4	0	21	1
Contig234	Chr15	23243	C/T	1.189e-11	3.781e-05	0	29	0	1	4	0	21	1
Contig234	Chr15	23252	A/C	3.879e-12	1.233e-05	0	29	0	1	5	0	20	1
Contig234	Chr15	23260	G/A	1.23e-12	3.911e-06	0	29	0	1	6	0	19	1
Contig234	Chr15	23266	C/G	1.23e-12	3.911e-06	0	29	0	1	6	0	19	1
Contig234	Chr15	23271	T/C	3.789e-13	1.205e-06	0	29	0	1	7	0	18	1
Contig234	Chr15	23272	G/A	3.789e-13	1.205e-06	0	29	0	1	7	0	18	1
Contig234	Chr15	23360	A/G	4.991e-14	1.587e-07	0	22	0	8	13	0	11	2
Contig234	Chr15	23361	T/C	4.991e-14	1.587e-07	0	22	0	8	13	0	11	2
Contig234	Chr15	23374	A/G	1.295e-12	4.115e-06	0	23	0	7	10	0	16	0
Contig234	Chr15	23379	A/G	8.198e-13	2.606e-06	0	25	0	5	9	0	17	0
Contig234	Chr15	23383	G/A	3.313e-12	1.053e-05	0	26	0	4	7	0	18	1
Contig234	Chr15	23384	C/T	3.313e-12	1.053e-05	0	26	0	4	7	0	18	1
Contig234	Chr15	23396	A/G	1.189e-11	3.781e-05	0	29	0	1	4	0	21	1
Contig234	Chr15	23406	A/G	1.177e-11	3.741e-05	0	29	0	1	4	0	22	0
Contig234	Chr15	23414	G/C	3.549e-11	0.0001128	0	29	0	1	3	0	22	1
Contig234	Chr15	23419	G/T	2.282e-11	7.253e-05	0	28	0	2	4	0	21	1
Contig234	Chr15	23424	T/C	4.79e-11	0.0001523	0	27	1	2	5	0	20	1
Contig234	Chr15	23442	C/T	7.536e-09	0.02396	0	21	2	7	5	0	20	1
Contig234	Chr15	23447	G/A	1.786e-09	0.005679	0	19	1	10	7	0	18	1
Contig234	Chr15	23468	C/A	5.41e-11	0.000172	0	21	0	9	8	0	18	0
Contig234	Chr15	23476	A/C	1.466e-10	0.0004661	0	21	0	9	7	0	19	0
Contig234	Chr15	23555	T/C	2.1e-17	6.677e-11	0	21	0	9	19	0	5	2
Contig234	Chr15	23571	G/A	1.717e-09	0.00546	0	10	11	9	19	0	6	1
Contig234	Chr15	23580	A/G	6.751e-17	2.146e-10	0	22	0	8	18	0	7	1
Contig234	Chr15	23584	C/T	1.812e-16	5.76e-10	0	22	0	8	17	0	7	2
Contig234	Chr15	23585	A/G	6.751e-17	2.146e-10	0	22	0	8	18	0	7	1
Contig234	Chr15	23590	T/C	4.912e-16	1.562e-09	0	22	0	8	16	0	7	3
Contig234	Chr15	23591	G/A	3.044e-09	0.009677	0	11	11	8	17	0	6	3
Contig234	Chr15	23595	A/C	1.905e-16	6.057e-10	0	23	0	7	16	0	7	3
Contig234	Chr15	23613	T/C	9.017e-13	2.866e-06	0	23	0	7	10	0	14	2
Contig234	Chr15	23649	T/C	1.737e-12	5.521e-06	0	27	0	3	7	0	19	0
Contig234	Chr15	23688	T/C	3.019e-11	9.598e-05	26	0	0	4	0	5	21	0
Contig234	Chr15	23759	C/A	2.026e-12	6.44e-06	30	0	0	0	0	5	21	0
Contig234	Chr15	49979	A/G	1.786e-09	0.005679	0	19	1	10	7	0	18	1
Contig234	Chr15	49980	G/A	1.786e-09	0.005679	0	19	1	10	7	0	18	1
Contig234	Chr15	50002	G/A	2.366e-10	0.0007521	0	26	0	4	3	0	22	1
Contig234	Chr15	50012	A/G	4.486e-10	0.001426	0	25	0	5	3	0	22	1
Contig234	Chr15	50019	A/T	2.366e-10	0.0007521	0	26	0	4	3	0	22	1
Contig234	Chr15	50539	T/C	1.898e-11	6.034e-05	0	30	0	0	3	0	22	1
Contig234	Chr15	54209	C/T	1.42e-08	0.04515	0	20	1	9	4	0	22	0
Contig234	Chr15	69981	T/C	2.71e-10	0.0008614	0	30	0	0	1	0	19	6
Contig234	Chr15	69991	G/A	7.799e-11	0.0002479	0	30	0	0	2	0	18	6
Contig234	Chr15	69998	C/T	8.236e-11	0.0002618	0	30	0	0	2	0	17	7
Contig234	Chr15	72838	A/T	4.176e-11	0.0001328	0	24	0	6	6	0	19	1
Contig234	Chr15	72847	C/T	2.374e-13	7.547e-07	28	0	0	2	0	8	17	1

## Sheet: Table S10
Table S10. Results of the GWAS for female assembly of S. arbutifolia after Bonferroni correction (α < 0.05).
Chr_id	Chr_pos (bp)	Snp(A/B)	Pvalue	BONF	Female				Male						Scaffold ID	Position		SNPs	Female Genotypes			Male Genotypes
					HomozygousA	HomozygousB	Heterozygous	Null	HomozygousA	HomozygousB	Heterozygous	Null				Start	End		Homozygous	Heterozygous	Null	Homozygous	Heterozygous	Null
Chr17	4861242	A/T	1.14e-08	0.03662	30	0	0	0	3	0	21	2			Chr17	4861242	4861242	1	100.00% (30)	0.00% (0)	0.00% (0)	11.54% (3)	80.77% (21)	7.69% (2)
Chr17	6432803	C/T	9.216e-09	0.0296	30	0	0	0	3	0	22	1			Chr17	6432803	6879014	2	100.00% (60)	0.00% (0)	0.00% (0)	11.54% (6)	80.77% (42)	7.69% (4)
Chr17	6879014	A/G	1.424e-08	0.04575	30	0	0	0	3	0	20	3			Chr13	5728727	5728727	1	96.67% (29)	0.00% (0)	3.33% (1)	11.54% (3)	84.62% (22)	3.85% (1)
Chr13	5728727	T/C	1.504e-08	0.0483	29	0	0	1	3	0	22	1			Chr18	607188	607188	1	83.33% (25)	0.00% (0)	16.67% (5)	11.54% (3)	80.77% (21)	7.69% (2)
Chr18	607188	G/A	3.365e-09	0.01081	25	0	0	5	1	2	21	2			Chr10	10692735	10693534	7	66.67% (140)	0.00% (0)	33.33% (70)	29.67% (54)	68.68% (125)	1.65% (3)
Chr10	10692735	G/A	1.188e-10	0.0003814	20	0	0	10	0	8	18	0			Chr08	13220236	13220240	2	96.67% (58)	0.00% (0)	3.33% (2)	15.38% (8)	80.77% (42)	3.85% (2)
Chr10	10692773	T/G	2.925e-10	0.0009395	20	0	0	10	0	7	18	1			Chr15	306627	306644	3	87.78% (79)	0.00% (0)	12.22% (11)	11.54% (9)	88.46% (69)	0.00% (0)
Chr10	10692870	T/A	3.144e-10	0.00101	20	0	0	10	1	8	17	0			*Chr15	9726299	12113901	131	98.35% (3,865)	0.08% (3)	1.58% (62)	13.77% (469)	77.04% (2,624)	9.19% (313)
Chr10	10692919	C/T	1.188e-10	0.0003814	20	0	0	10	0	8	18	0			Chr15	13212083	13212083	1	96.67% (29)	0.00% (0)	3.33% (1)	7.69% (2)	76.92% (20)	15.38% (4)
Chr10	10692921	G/A	1.188e-10	0.0003814	20	0	0	10	0	8	18	0			Total	--	--	149	96.53% (4,315)	0.07% (3)	3.4% (152)	14.38% (557)	77.08% (2,986)	8.54% (331)
Chr10	10693263	G/A	2.925e-10	0.0009395	20	0	0	10	0	7	18	1							100.00% (4,470)			100.00% (3,874)
Chr10	10693534	C/T	2.925e-10	0.0009395	20	0	0	10	0	7	18	1
Chr08	13220236	G/A	5.804e-09	0.01864	29	0	0	1	3	1	21	1			Number of significantly associated SNPs and percentage of genotypes in different intervals. SNPs that occurred within 1 Mb on the same chromosome were merged into the same interval. The number of observed genotypes is shown in parentheses. *The interval that may belong to SDR.
Chr08	13220240	G/C	5.804e-09	0.01864	29	0	0	1	3	1	21	1
Chr15	306627	T/G	9.646e-09	0.03098	26	0	0	4	2	1	23	0
Chr15	306628	T/C	9.646e-09	0.03098	26	0	0	4	2	1	23	0
Chr15	306644	T/A	5.584e-09	0.01794	27	0	0	3	2	1	23	0
Chr15	9726299	T/C	2.965e-11	9.523e-05	26	0	0	4	0	5	20	1
Chr15	9727339	G/C	4.125e-09	0.01325	25	0	1	4	1	3	20	2
Chr15	9728810	C/T	3.687e-09	0.01184	25	0	0	5	1	2	20	3
Chr15	9797170	C/A	1.102e-09	0.00354	30	0	0	0	2	1	23	0
Chr15	9797290	G/T	1.284e-09	0.004125	30	0	0	0	2	1	22	1
Chr15	9800296	G/A	5.547e-15	1.782e-08	28	0	0	2	0	11	14	1
Chr15	9800525	G/T	1.631e-14	5.239e-08	28	0	0	2	0	10	14	2
Chr15	9800574	T/A	1.768e-10	0.0005678	28	0	0	2	7	9	10	0
Chr15	9800738	G/T	4.043e-14	1.298e-07	30	0	0	0	0	8	15	3
Chr15	9818836	G/A	1.102e-09	0.00354	30	0	0	0	2	1	23	0
Chr15	9818872	T/A	1.102e-09	0.00354	30	0	0	0	2	1	23	0
Chr15	9819067	A/G	9.216e-09	0.0296	30	0	0	0	3	0	22	1
Chr15	9820168	T/C	1.056e-14	3.392e-08	0	30	0	0	9	0	14	3
Chr15	9821042	G/A	1.424e-08	0.04575	30	0	0	0	3	0	20	3
Chr15	9821110	T/A	9.569e-09	0.03074	30	0	0	0	2	0	18	6
Chr15	9822851	G/A	7.673e-09	0.02465	30	0	0	0	2	0	19	5
Chr15	9845353	A/G	1.207e-08	0.03877	30	0	0	0	2	0	17	7
Chr15	9858047	A/G	7.673e-09	0.02465	30	0	0	0	2	0	19	5
Chr15	9858103	G/A	9.569e-09	0.03074	30	0	0	0	2	0	18	6
Chr15	9858397	T/A	1.14e-08	0.03662	30	0	0	0	3	0	21	2
Chr15	9955382	C/T	5.263e-11	0.000169	30	0	0	0	1	3	22	0
Chr15	9955420	G/A	5.263e-11	0.000169	30	0	0	0	1	3	22	0
Chr15	9972879	G/A	7.673e-09	0.02465	0	30	0	0	0	2	19	5
Chr15	9972920	C/T	2.998e-09	0.009629	30	0	0	0	1	0	19	6
Chr15	9972922	A/G	2.998e-09	0.009629	30	0	0	0	1	0	19	6
Chr15	9972944	T/C	6.215e-09	0.01996	30	0	0	0	2	0	20	4
Chr15	9975681	A/G	6.065e-09	0.01948	29	0	0	1	1	0	18	7
Chr15	10010161	A/G	9.216e-09	0.0296	30	0	0	0	3	0	22	1
Chr15	10010162	A/G	9.216e-09	0.0296	30	0	0	0	3	0	22	1
Chr15	10010163	T/C	9.216e-09	0.0296	30	0	0	0	3	0	22	1
Chr15	10058974	T/C	1.14e-08	0.03662	30	0	0	0	3	0	21	2
Chr15	10058987	A/G	1.14e-08	0.03662	30	0	0	0	3	0	21	2
Chr15	10061815	G/A	9.216e-09	0.0296	30	0	0	0	3	0	22	1
Chr15	10061833	C/T	9.216e-09	0.0296	30	0	0	0	3	0	22	1
Chr15	10063694	A/G	2.998e-09	0.009629	30	0	0	0	1	0	19	6
Chr15	10063735	G/A	6.219e-12	1.998e-05	0	30	0	0	4	0	21	1
Chr15	10098324	C/T	9.216e-09	0.0296	30	0	0	0	3	0	22	1
Chr15	10110820	T/C	1.484e-10	0.0004767	30	0	0	0	1	2	23	0
Chr15	10120524	G/A	1.102e-09	0.00354	30	0	0	0	2	1	23	0
Chr15	10120536	G/A	1.102e-09	0.00354	0	30	0	0	1	2	23	0
Chr15	10120580	C/T	1.484e-10	0.0004767	0	30	0	0	3	2	21	0
Chr15	10130005	G/T	9.141e-10	0.002936	30	0	0	0	1	1	18	6
Chr15	10135901	C/T	2.998e-09	0.009629	30	0	0	0	1	0	19	6
Chr15	10191484	T/A	2.998e-09	0.009629	30	0	0	0	1	0	19	6
Chr15	10192240	C/T	9.216e-09	0.0296	30	0	0	0	3	0	22	1
Chr15	10192257	G/A	1.14e-08	0.03662	30	0	0	0	3	0	21	2
Chr15	10192812	T/C	1.14e-08	0.03662	30	0	0	0	3	0	21	2
Chr15	10196455	G/A	9.216e-09	0.0296	30	0	0	0	3	0	22	1
Chr15	10196502	C/T	1.102e-09	0.00354	30	0	0	0	2	1	23	0
Chr15	10220276	C/A	9.216e-09	0.0296	30	0	0	0	3	0	22	1
Chr15	10292993	T/A	1.658e-10	0.0005325	25	0	0	5	0	4	20	2
Chr15	10387542	T/A	1.424e-08	0.04575	30	0	0	0	3	0	20	3
Chr15	10542055	G/A	7.673e-09	0.02465	30	0	0	0	2	0	19	5
Chr15	10639517	G/A	9.216e-09	0.0296	30	0	0	0	3	0	22	1
Chr15	10671034	T/G	9.216e-09	0.0296	30	0	0	0	3	0	22	1
Chr15	10671048	C/T	9.216e-09	0.0296	30	0	0	0	3	0	22	1
Chr15	10671049	T/C	9.216e-09	0.0296	30	0	0	0	3	0	22	1
Chr15	10697951	C/T	1.284e-08	0.04124	28	0	2	0	2	2	22	0
Chr15	10705281	T/G	9.216e-09	0.0296	30	0	0	0	3	0	22	1
Chr15	10743179	T/A	7.673e-09	0.02465	30	0	0	0	2	0	19	5
Chr15	10749956	T/C	9.216e-09	0.0296	30	0	0	0	3	0	22	1
Chr15	10749995	C/G	9.216e-09	0.0296	30	0	0	0	3	0	22	1
Chr15	10750994	G/A	9.216e-09	0.0296	30	0	0	0	3	0	22	1
Chr15	10751016	G/A	9.216e-09	0.0296	0	30	0	0	0	3	22	1
Chr15	10757034	G/T	9.216e-09	0.0296	30	0	0	0	3	0	22	1
Chr15	10769111	T/C	1.542e-08	0.04952	30	0	0	0	2	0	16	8
Chr15	10769115	C/T	1.542e-08	0.04952	30	0	0	0	2	0	16	8
Chr15	10769117	T/C	1.542e-08	0.04952	30	0	0	0	2	0	16	8
Chr15	10771591	C/T	1.14e-08	0.03662	30	0	0	0	3	0	21	2
Chr15	10773306	G/C	1.424e-08	0.04575	30	0	0	0	3	0	20	3
Chr15	10841240	T/A	1.14e-08	0.03662	30	0	0	0	3	0	21	2
Chr15	10847195	G/A	1.504e-08	0.0483	29	0	0	1	3	0	22	1
Chr15	10848049	T/C	9.216e-09	0.0296	30	0	0	0	3	0	22	1
Chr15	10848074	A/G	9.216e-09	0.0296	30	0	0	0	3	0	22	1
Chr15	10868700	C/T	9.216e-09	0.0296	30	0	0	0	3	0	22	1
Chr15	10868719	C/T	9.216e-09	0.0296	30	0	0	0	3	0	22	1
Chr15	10868727	A/G	1.14e-08	0.03662	30	0	0	0	3	0	21	2
Chr15	10868729	C/T	1.14e-08	0.03662	30	0	0	0	3	0	21	2
Chr15	10868770	T/G	9.216e-09	0.0296	30	0	0	0	3	0	22	1
Chr15	10870098	A/T	9.216e-09	0.0296	30	0	0	0	3	0	22	1
Chr15	10870116	A/T	9.216e-09	0.0296	30	0	0	0	3	0	22	1
Chr15	10889699	T/A	1.484e-10	0.0004767	30	0	0	0	1	2	23	0
Chr15	10890054	G/A	2.193e-09	0.007044	29	0	0	1	2	1	22	1
Chr15	10890063	T/C	2.56e-09	0.008222	29	0	0	1	2	1	21	2
Chr15	10890221	C/A	1.284e-09	0.004125	30	0	0	0	2	1	22	1
Chr15	10980031	G/A	9.216e-09	0.0296	30	0	0	0	3	0	22	1
Chr15	10985965	A/T	9.216e-09	0.0296	30	0	0	0	3	0	22	1
Chr15	10986551	T/C	5.311e-10	0.001706	29	0	0	1	0	1	18	7
Chr15	10986553	T/G	5.311e-10	0.001706	29	0	0	1	0	1	18	7
Chr15	11014903	G/A	9.216e-09	0.0296	30	0	0	0	3	0	22	1
Chr15	11044839	T/C	1.424e-08	0.04575	30	0	0	0	3	0	20	3
Chr15	11044842	A/T	1.424e-08	0.04575	30	0	0	0	3	0	20	3
Chr15	11045390	A/G	9.216e-09	0.0296	30	0	0	0	3	0	22	1
Chr15	11064335	G/C	1.424e-08	0.04575	30	0	0	0	3	0	20	3
Chr15	11085951	C/T	3.624e-09	0.01164	30	0	0	0	1	0	18	7
Chr15	11194908	A/C	1.025e-08	0.03291	29	0	0	1	2	0	20	4
Chr15	11194914	G/A	1.564e-08	0.04995	29	0	0	1	2	0	18	6
Chr15	11198232	C/T	9.216e-09	0.0296	30	0	0	0	3	0	22	1
Chr15	11199680	G/A	1.424e-08	0.04575	30	0	0	0	3	0	20	3
Chr15	11205088	A/G	9.216e-09	0.0296	30	0	0	0	3	0	22	1
Chr15	11205090	C/A	9.216e-09	0.0296	30	0	0	0	3	0	22	1
Chr15	11205762	T/A	9.216e-09	0.0296	30	0	0	0	3	0	22	1
Chr15	11205763	C/A	9.216e-09	0.0296	30	0	0	0	3	0	22	1
Chr15	11205782	A/T	9.216e-09	0.0296	30	0	0	0	3	0	22	1
Chr15	11213234	T/C	1.424e-08	0.04575	30	0	0	0	3	0	20	3
Chr15	11213266	C/A	1.424e-08	0.04575	30	0	0	0	3	0	20	3
Chr15	11213267	T/G	1.424e-08	0.04575	30	0	0	0	3	0	20	3
Chr15	11214496	G/A	9.216e-09	0.0296	30	0	0	0	3	0	22	1
Chr15	11214497	T/C	9.216e-09	0.0296	30	0	0	0	3	0	22	1
Chr15	11418885	G/A	9.216e-09	0.0296	30	0	0	0	3	0	22	1
Chr15	11789181	A/C	5.435e-09	0.01746	30	0	0	0	1	0	16	9
Chr15	11821590	G/C	3.624e-09	0.01164	30	0	0	0	1	0	18	7
Chr15	11825597	A/T	1.771e-09	0.005687	30	0	0	0	2	1	20	3
Chr15	11828913	T/G	9.216e-09	0.0296	30	0	0	0	3	0	22	1
Chr15	11889061	T/C	9.216e-09	0.0296	30	0	0	0	3	0	22	1
Chr15	11892499	G/A	1.102e-09	0.00354	30	0	0	0	2	1	23	0
Chr15	11902702	G/A	3.268e-13	1.05e-06	26	0	0	4	2	11	12	1
Chr15	11902712	G/C	3.268e-13	1.05e-06	26	0	0	4	2	11	12	1
Chr15	11902856	T/C	2.812e-14	9.032e-08	26	0	0	4	1	12	12	1
Chr15	11902883	T/A	7.99e-14	2.566e-07	26	0	0	4	1	11	12	2
Chr15	11902901	T/C	1.782e-13	5.723e-07	25	0	0	5	1	11	12	2
Chr15	11902905	T/A	3.365e-09	0.01081	25	0	0	5	7	8	9	2
Chr15	11902976	T/G	1.065e-13	3.421e-07	27	0	0	3	1	10	12	3
Chr15	11928041	T/C	9.216e-09	0.0296	30	0	0	0	3	0	22	1
Chr15	11928084	A/G	9.216e-09	0.0296	30	0	0	0	3	0	22	1
Chr15	11994024	G/A	9.216e-09	0.0296	30	0	0	0	3	0	22	1
Chr15	12101774	T/C	1.025e-08	0.03291	29	0	0	1	2	0	20	4
Chr15	12103793	A/G	9.216e-09	0.0296	30	0	0	0	3	0	22	1
Chr15	12113723	C/G	6.215e-09	0.01996	30	0	0	0	2	0	20	4
Chr15	12113864	C/T	7.673e-09	0.02465	30	0	0	0	2	0	19	5
Chr15	12113901	A/G	7.673e-09	0.02465	30	0	0	0	2	0	19	5
Chr15	13212083	T/C	1.025e-08	0.03291	29	0	0	1	2	0	20	4

[truncated: 3 more sheets: Table S11, Table S12, Table S13]
