# Supplementary material for: Repeated turnovers keep sex chromosomes young in willows
Source: Genome Biol. 2022 Sep 23;23:200. doi: 10.1186/s13059-022-02769-w (PMC9502649; doi:10.1186/s13059-022-02769-w)
Supplement: Supplementary file 3 — Additional file 3:Dataset S1. Multifasta file of all intact and partial RR duplicates of the Salicaceae species used for the phylogenetic analysis shown in Fig. 4B. [file 13059_2022_2769_MOESM3_ESM.txt]

Dataset S1. Multifasta file of all intact and partial RR duplicates of the Salicaceae species used for the phylogenetic analysis shown in Fig. 4B.

>Sar_C1
ATGGCCAACTCTTCCTCCTTCTCCTCCTCACCGTCAATGAAATTTGATTTTGATGAGAAACCACATGTTTTAGCTGTGGATGATAATTTGATAGATCGCAAAGTAATTGAAAGGCTATTCATCAATTCTACATGCAA
>Sch_C1
ATGGCCAACTCTTTCTCCTCCTCCTCCTCCTCCTCACTGTCAATGAAATTTGATTTTGATGAGAAACCACATGTTTTAGCTGTTGATGATAATTTGATAGATCGCAAAGTTATTGAAAGGCTATTCATCAATTCTACATGCAA
>Sch_C2
ATGGCCAACTCCTCCTCCTCCTCCTCCTCCTCCTCCTCACTGTCAATGAAATTTGATTTTGATGAGAAACCACATGTTTTAGCTGTTGATGATAATTTGATAGATCGCAAAGTTATTGAAAGGCTATTCATCAATTCTACATGCAA
>SpuW_C1
ATGGCCAACACTTCCTCCTTCTCCTCCTCACCATCAACGAAATTTAGTTTTGATGAAAAACCACATGTTTTAGCTGTTGATGATAATTTGATAGATCGCAAAGTTATTGAAAGGCTATTCATCAATTCTACATGCAA
>SpuW_C2
ATGGCCAACACTTCCTCCTTCTCCTCCTCACCATCAACGAAATTTAGTTTTGATGAAAAACCACATGTTTTAGCTGTTGATGATAATTTGATAGATCGCAAAGTTATTGAAAGGCTATTCATCAATTCTACATGCAA
>SpuW_C3
ATGGCCAACACTTCCTCCTTCTCCTCCTCACCATCAACGAAATTTAGTTTTGATGAAAAACCACATGTTTTAGCTGTTGATGATAATTTGATAGATCGCAAAGTTATTGAAAGGCTATTCATCAATTCTACATGCAA
>SpuW_C4
ATGGCCAACACTTCCTCCTTCTCCTCCTCACCATCAACGAAATTTAGTTTTGATGAAAAACCACATGTTTTAGCTGTTGATGATAATTTGATAGATCGCAAAGTTATTGAAAGGCTATTCATCAATTCTACATGCAA
>Spu_C1
ATGGCCAACACTTCCTCCTTCTCCTCCTCACCATCAACGAAATTTAATTTTGATGAGAAACCACATGTTTTAGCTGTTGATGATAATTTGATAGATCGCAAAGTTATTGAAAGGCTATTCACCAACTCTACATGCAA
>Sar_C2
ATGGCCAACTCTTCCTCCTTCTCCTCCTCACCGTCAATGAAATTTGATTTTGATGAGAAACCACATGTTTTAGCTGTGGATGATAATTTGATAGATCGCAAAGTAATTGAAAGGCTATTCATCAATTCTACATGCAA
>SchY_S6
ATGGCTAGCTTTTTTCTTCACTATTTCTCATCATCTGAGGTTTGATTTTGATGAGAAACCATATGTTTTTGTTGTTAATGATAGTTTGATAGATCACAATGTCATTGAAAGGATATTCACCAACTCTATATGTTA
>SchY_S4
ATGGCCAGCTCTTTTCTTCACACTATTTTTCACCATATGAGGTTTGATTGTGATGAGAAATCATGTTTTAGTTGTTGATGATAGTTTAATAGATCACAATGTCATTGAAAGGTTACTCACCAACTCTATATGTTA
>SchY_S2
GTTGCTAACTTTTTTCTTCACTTTATTTCTCACCATCTTAGGTTTGATTTTGATGAGAAACCATATGTTTTTGTTGCTAATGATAGTTTGATAGATGACAATGTCATTAAGAGGTTACTCACTAACTATATATGTTA
>SchY_S7
ATGGTCAACTTTTCTTCTTCACCATATTCCTCACCATCAATGAGATTTGATTTTTATGAGAAACCATATATTTTAGTTGTTAATAATAGTTTCAAAGATCACAAAGTCACTCATCAAATCTATATGTAA
>SchY_S3
ATCACTAGCTCTTTTCTTCACTCTATTTCTCACCATCTGAGGTTAAATTTTGATGAGAATACATATGTTTTAGTTGTTGACGATAGTTTGATAAAACAAAATGTTATTTAAAGGTTACTCCCCAACTCTACATGTTA
>SchY_S5
ATGGTAAACTTCTCTTCTTCATCATATTCCTCGCCATCAATGAGATTTGATTTTGATGAGAAACCATATATTTTAATTGGCAATAATAGTTTCAAAGATCACAAAGCCACTCATCAACTTTATATATAT
>SarY_S5
GTGCCTAGCTCTTTTCATCACTCTAATTCGCACCATCTAAGGTTTGATTTTGATGAGAAACCATATGTTTTAGTTGTTGATGATAGCTTGATACATCGTAATGTCATTGAAAGGTTACTCACCAACTCTACATGTTA
>SarY_S1
GTGCCTAGCTCTTTTCTTCATTCTATTTCTCACCATTAGAGTTTTGATTTTGATGAGAAATCATATGTTTTAGTTGCTGATGATAGTTTGATAAATCACAATGTCATTGAAAGGTTACTCACCAACTCTACATGTTA
>SarY_S3
GTGGCCAGCTCTTTTCTCCACTCTAATTCTCACTATCTGAGGTTTGATTTTGATGAGAAACCATATGTTTTAGTTGCTAATGATAATTTGATATATCACAATGTCATTGAAAGGTTACTCATCAACTCTATAAATTA
>SarY_S6
GTGGCCAGCTCTTTTCTCCACTCTAATTCGCACTATCTGAGGTTTGATTTTGATGAGAAACCATATGTTTTAGTTGCTAATGATAATTTGATATATCACAATGTCATTGAAAGGTTACTCATCAACTCTATAAATTA
>SarY_S4
ATGGTCAACTTTTCTTCTTCATCATATTCTTCGCCATCAATGAGATTTGATTTTGATGAGAAACCATATATTTTAGTTGTTAATAATAGTTTCAAAGATCACAAAGTCACTCATCAACTCTATATGTAA
>SarY_S7
ATGGTCAACTTTTCTTCTTCATCATATTCTTCGCCATCAATGAGATTTGATTTTGATGAGAAACCATATATTTTAGTTGTTAATAATAGTTTCAAAGATCACAAAGTCACTCATCAACTCTATATGTAA
>SpuZ_S1
ATGGCCAACTCTTTCTCTTCCTCCTTCTCACCATTAATGAAATTTGATTTTGATGGAAAACCACATGTTTTAGCTGTTGATGATAATTTGATAGATCGCAAAGTAATTGAAAGGCTATTCATCAATTCTACATGCAA
>SpuZ_S2
ATGGCCAACTCTTTGTCCTCCTCCTCCTCACCATCAATGAAATTGATTTTGATGAAAAACCACATGTTTTAGCTGTTGATGATAATTTGATAGATCGCAAAGTAATTGAAAGGCTATTCATCAATTCTACATGCAA
>SpuZ_S3
ATGGTCAACTTTTCTTCTTCACCATATTCCTCGCCATCAATGAGATTTGATTTTGATGAGAAACCATATATTTTAGTTGTTAATAATAGTTTCAAAGATCACAAAGTCACTCATCAAATCTATATGTAA
>SpuZ_S4
GTGGCTAACTCTTTTCTTCACACTAATTCGCACCATCTAAGGTTTGATTTTGATGAGAAACCATTTTTTTTAGTTGCTAATGATAGTTTGATATATCACAATGTCATTGAAAGGTAACTCACCAACTTTATATGTAA
>SpuZ_S5
GTGGCTAGCTCTTTTCTTCACACTCTAATTTGCACCTTCTAAGGTTTGATTTTGATGAGAAACCATATGTTTTAGTTGCTAACGATAGTTTGATATATCACAATGTCATTGAAAGGTAACTCACCAACTCTATATGTTA
>SpuZ_S6
ATGGTCAACTTTTCTTCTTCACCATATTCCTCGCCATCAATGAGATTTGATTTTTATGAGAAACCATATATTTTAGTTGTTAATAATAGTTTCAAAGATCACAAAGTCACCCATCAACTCTATATGTAA
>SpuZ_S7
GTGGCTAGCTCTTTTCTTCACACTCTAATTCGAACCATCTAAGGTTTGATTTTGATAAGAAACCATATGTTTTAGTTGCTAATGATAGTTTGATATATCACAATGTCATTGAAAGGTTACTCACGAACTCTACATGTTA
>SarY_S2
GTGGTCAACTTTTCTTCTTCACCATATTCCTTGCCATTAATGAGATTTGATTTTGATGAAAAATCATATATTGTAGTTTTAAATAATAGTTTCAAAGATCACAAAGTCACTCATCAACTCTATATGTAA
>SchY_S1
ATGGTCAACTTTTCTTCTTCAACATGTTCCTCGCCATCAATTAGATTTGATTTTGATGAGAAATTATATATTTTAGTTGTTAATAATAGTTTCAAATATTACAAAGTCACCCATCAACTCTATATGTAA
>PtraY_L1
ATGGCCAGCTCTTCTTCTTTCTTACCATCAATGGAGTTTGATATTGATGAGAAACCACATGTGTTAGCTGTTGATGATAGTTTGATAGATCGCAAAGTCATTGAAAGGTTACTTACCAACTCTACATACAG
>PtrsY_S1
ATGGCCAGCTCTTCTTCTTCCTTACCATCAATGGAGTTTGATATTGATGAGAAACCACATGTGTTAGCTGTTGATGATAGTTTGATAGATCGCAAAGTCATTGAAAGGTTACTTACCAACTCTACATGCAG
>Ptrs_C1
ATGGCCAGCTCTTCTTCTTCCTTACCATCAATGGAGTTTGATATTGATGAGAAACCACATGTGTTAGCTGTTGATGACAGTTTGATAGATCGCAAAGTCATTGAAAGGTTACTTACCAACTCTACATGCAG
>PtrY_S1
ACGGCCAACTCTTTTTCTTATTTACCATCAATAGAGTTTGATTTTGATGAGAAACCACATGTGTTAGCTGTTAATAATAGTTTGATAGATCGCAAAGTCATTGAAAGGTTACTCATCAACTCTACATGCAG
>PtrY_L1
ATGACCAGCTCTTATTCTTCCTTAGCATCAATGGAGTTTGATTTTGATGAGAAACCACATGTGTTAGCTGTTGATGATAGTTTGATAGATCGCAAAGTCATTGAAAGGTTACTCATCAACTCTACATGCAG
>Ptr_C1
ATGGCCAGCTCTTCTTCTTCCTTACCATCAATGGAGTTTGATTTTGATGAGAAACCACATGTGTTAGCTGTTGATGATAGTTTGATAGATCGCAAAGTCATTGAAAGGTTACTTATCAACTCTACATGCAG
>PtrsY_L1
ATGGCCAGCTCTTCTTCTTCCTTACCATCAATGGAGTTTGATATTGATGAGAAACCACATGTGTTAGCTGTTGATGATAGTTTGATAGATCGCAAAGTCATTGAAAGGTTACTTACCAACTCTACATGCAG
>PprY_S1
ATGGTCAGCTCTTCTTCTTCCTTACTATTAACGGAGTTTGATTTTGATAAGAAACCACATGTGTTAGTTGTTGATGATAGTTTGATAGATCGCAAAATTATTGAAAGATTACTCATCAACTCTACATGCAG
>PprY_L1
ATGGTCAGCTCTTCTTTTTCCTTACCATCAATGGATTTTGATTTTAATGAGAAATCACATGTGTTAGTTATTGATGATAGTTTGATAGATCACAAAGTCATTGAAAGGTTACTCATCAACTCTACATGCAA
>Ppr_C1
ATGACCAACTCTTCTTCTTCCTTACCATCAATGGAGTTTGATTTTGATGAGAAACCACATGTGTTAGCTGTTGATGATAATTTAATAGACCGCAAAGTCATTGAAAGGTTACTTATCAACTCTACATGTAG
>PeuY_S1
ATGGTCAGCTCTTCTTCTTCCTTACTATTAACGGAGTTTGATTTTGATAAGAAACCACATGTGTTAGTTGTTGATGATAGTTTGATAGATCGCAAAATTATTGAAAGATTACTCATCAACTCTACATGCAG
>PeuY_L1
ATGGTCAGCTCTTCTTTTTCCTTACCATCAATGGATTTTGATTTTGATGAGAAACCACATGTGTTAGCTATTGATGATAGTTTGATAGATCACAAAGTCATTGAAAGGTTACTCATCAACTCTACATGCAA
>Peu_C1
ATGGCCAGCTCTTCTTCTTCCTTACCATCAATGGAGTTTGATTTTGATGAGAAACCACATGTGTTAGCTGTTGATGATAGTTTCATAGACCGCAAAGTCATTGAAAGGTTACTTATCAACTCTACATGCAG
>PdeY_S1
ACGGCCAACTCTTTTTCTTATTTACCATCAATAAAGTTTGATTTTGATGAGAAACCACATGTGTTAGCTGTTAATAATAGTTTGATAGATCGCAAAGTCATTGAAAGGTTACTCATCAACTCTACATGCAG
>PdeY_L1
ATGGCCAGCTCTTATTCTTCCTTAGCATCAATGGAGTTTGATTTTGATGAGAAACCACATGTGTTAGCTGTTGATGATAGTTTGATAGATCGCAAAGTCATTGAAAGGTTACTCATCAACTCTACATACAG
>Pde_C1
ATGGCCAGCTCTTCTTCTTCCTTACCATCAATGGAGTTTGATTTTGATGAGAAACCACATGTGTTAGCTGTTGATGATAGTTTGATAGATCGCAAAGTCATTGAAAGATTACTTATCAACTCTACATGCAG
>Ptra_C1
ATGGCCAGCTCTTCTTCTTCCTTACCATCAATGGAGTTCGATATTGATGAGAAACCACATGTGTTAGCTGTTGATGATAGTTTGATAGACCGCAAAGTCATTGAAAGGTTACTTACCAACTCTACATGCAG
>PalW_C1
ATGGCCAGCTCTTCTTCTTCCTTACCATCAATGGAGTTCGATATTGATGAGAAACCACATGTGTTAGCTGTTGATGATAGTTTGATCGATCGCAAAGTCATTGAAAGGTTACTTACCAACTCTACATGCAG
>PeuRR16
GTGGTGAAATTAAGATGTAATTTGATGAACTGCAGAAGTTAATTATTATGTTCATGGTGGGTTTTTTTAAGAACATTAGTTATCAGTATTACCAA
>SpuRR16
GTGGCGAAACTGAGATGTAATTTGATGAACTGCCGAAGTTAAATCATGATGTTCATGTTGGGTTTTTTTTAAGAGCATCAGTGAATAATATTACCAG
>SchRR16
GTGGTGAAACTGAGATGTAATTTGATGAACTGCAGAAGTTAAATCATGATGTTCATGGTGGGTTTTTTAAGAGCATTAGTGAACAATATTACCAG
>PtrRR16
GTGGTGAAATTGAGATGTAATTTGATGAACTGCAGAAGTTAATTATTATGTTCATGGTGGGTTTTTTTAAGAACATTAGTGATCAATATTACCAG
>PalRR16
GTGGTGAAATTGAGATGTAATTTGATGAACTGCAGAAGTTAATTATTATGTTCATGGTGGGTTTTTTTAAGAACATTAGTGATCAATATTACCAG
